# Supplementary material for: Effects of NRAS Mutations on Leukemogenesis and Targeting of Children With Acute Lymphoblastic Leukemia
Source: Front Cell Dev Biol. 2022 Feb 8;10:712484. doi: 10.3389/fcell.2022.712484 (PMC8861515; doi:10.3389/fcell.2022.712484)
Supplement: Supplementary file 2 [file DataSheet2.xlsx]

## Sheet: Supplementary Table 1
Supplementary Table 1. Reagents used in this study.
Product Name	Supplier	LOT number
Propidium Iodide Flow Cytometry Kit	Abcam	ab139418
CloneAmp HiFi PCR Premix	Clontech	639298
DYKDDDDK Tag (D6W5B) Rabbit mAb	CST	14793S
alpha Tubulin Mouse Monoclonal Antibody	Proteintech	66031-1
CCK8 kit	DOJINDO	CK04
Peroxidase-AffiniPure Goat Anti-Rabbit IgG (H+L)	Jackson ImmunoResearch	111-035-003
Peroxidase-AffiniPure Goat Anti-Mouse IgG (H+L)	Jackson ImmunoResearch	115-035-003
Phospho-p44/42 MAPK (Erk1/2) (Thr202/Tyr204) Rabbit mAb	CST	4370S
p44/42 MAPK (Erk1/2) Mouse mAb	CST	4696S
Stat5 Rabbit mAb	CST	94205S
Phospho-Stat5 (Tyr694) Rabbit mAb	CST	4322S
Ruxolitinib	MCE	HY-50856
ARS-1620	MCE	HY-U00418
AMG-510	MCE	HY-114277
Fendiline	Selleck	S5279
Pan-RAS-IN-1	MCE	HY-101295
Trametinib	MCE	HY-10999
Q5 Site-Directed Mutagenesis Kit	NEB	E0552S
Lipofectamine™ 3000 Transfection Reagent	Thermofisher	L3000015
Recombinant Murine IL-3	PeproTech	213-13

## Sheet: Supplementary Table 2
Supplementary Table 2. Panel genes used in acute leukemia patients.
ALL related genes	AML related genes	MDS/MPN related genes	MM related genes	CML related genes	Lymphoma related genes	Fusion genes
RB1	RB1	RB1	RB1	U2AF1	SH2B3	HMGA2-FHIT
RUNX1	RUNX1	RUNX1	KRAS	ETNK1	IRF4	HMGA2-WIF1
KRAS	KRAS	KRAS	NRAS	CBL	CREBBP	ABL1-PRRC2B
NRAS	NRAS	NRAS	NF1	PPM1D	MLL3	ACIN1-NUTM1
PTPN11	PTPN11	PTPN11	TP53	RHOA	CTCF	ACTB-GLI1
NF1	NF1	NF1	BRAF	GATA2	NCOR1	AKAP9-BRAF
TP53	TP53	TP53	FLT3	FANCD2	ARID1A	ALK-PTPN3
PAX5	ABL1	ABL1	PTEN	SF3B1	CHD3	ALPHA-TFEB
BCL6	IKZF1	IKZF1	MYC	PIK3CA	MAPK1	AML1-CLCA2
ABL1	IDH1	IDH1	SF3B1	ABL1	NFKB2	AML1-ETO
IL7R	NOTCH1	NOTCH1	KDM6A	IKZF1	CD28	AML1-HOXA
WHSC1	EZH2	EZH2	MECOM	ETV6	BRD9	AML1-LRP16
IKZF1	ETV6	ETV6	IRF1	JAK2	PRKG1	AML1-MDS1/EVI1
MYC	EP300	EP300	ATM	BCOR	ZEB1	AML1-MTG16
IDH1	ASXL1	ASXL1	ROBO2	PDGFRA	SMARCA4	AML1-PRDM16
NOTCH1	CREBBP	CREBBP	ROBO1	NPM1	TNFAIP3	AML1-PRDX4
EZH2	PHF6	PHF6	DIS3	GNAS	CBL	AML1-ZFPM2
ETV6	FBXW7	FBXW7	SI	BCORL1	CD79A	ANKRD11-SPG7
TAL1	JAK2	JAK2	ANK2	NUP98	PRDM1	ANKRD45-HOOK3
JAK1	KIT	KIT	PCDHA13	PHLPP1	COL12A1	APBB1IP-SCARB1
EP300	WT1	WT1	XIRP1	SETBP1	PIM1	API2-MALT1
ASXL1	GATA2	GATA2	BCL6	CSF3R	BTG1	APLP2-TNFSF11
CREBBP	DNMT3A	DNMT3A	WHSC1	ABCG2	CIITA	ARL11-RNASEH2B
ARID1A	IDH2	IDH2	FGFR3	DNAH9	ODZ3	ASPSCR1-TFE3
PHF6	TET2	TET2	BIRC3	SHC1	TNFRSF14	ATF7IP-JAK2
CCND3	BRAF	BRAF	PIK3CA	AKAP13	CD79B	ATF7IP-PDGFRB
FBXW7	MPL	MPL	SETD2	MSI2	FOXO1	ATG16L2-MLL
DDX3X	SH2B3	SH2B3	DNAH5	PIK3R1	MEF2BNB	ATIC-ALK
JAK2	EGFR	EGFR	PDE4DIP	LRP2	HIST1H1C	AXL-MBIP
U2AF1	EED	EED	CDK4	SMO	GNA13	BACH2-PNRC1
NPM1	CDKN2B	CDKN2B	CYLD	MTOR	FGFRL1	BCAS3-MAP3K3
CBL	CDKN2A	CDKN2A	TRAF3	MYB	TRAF5	BCOR-RARa
SF3B1	BCOR	BCOR	ASXL2	FCRL3	ALDH3A2	BCR-ABL1 P190
KIT	ABCG2	STAG2	ZFHX4	ANPEP	SLC22A16	BCR-ABL1 P210
WT1	DNMT3B	KMT2D	FAT3	RARA	SEC14L5	BCR-ABL1 P230
GATA2	STAG2	CDH1	PCLO	PDGFB	TRIM2	BCR-FGFR1
DNMT3A	PTCH1	HRAS	ANK3	HOXA9	MYO19	BCR-JAK2
IDH2	TYK2	GATA1	CD79A	FOXO3	KIF1C	BCR-PDGFRA
TET2	KMT2D	PDGFRA	RPL5	HIST1H1E	KIAA1614	BMP6-MYC
CYLD	CDH1	MET	RAG2	SLC22A1	C10ORF12	BRD4-NUT
BRAF	SOCS1	CDKN1B	MKI67	AXL	DIAPH2	BRWD1-ETS2
ATM	HRAS	FLT3	ABCA13		HEPH	BTL-ETV6
TRAF3	GATA1	PTEN	RYR2		FBLN2	C2orf44-ALK
CRLF2	FGFR1	MYC	FSIP2		BAI1	CALM-AF10
RAB27A	PDGFRA	U2AF1	NFKB1		BCL2	CARS-ALK
FANCA	MET	NPM1	PTPRG		CARD11	CBFA2T3-GALNS
BCL2	CDKN1B	CBL	NFKBIA		CD58	CBFB-MYH11
NOTCH2	FLT3	SF3B1	FAM46C		SDK2	CBP-MORF
GATA3	PTEN	FANCA	PRDM1		PCLO	CCDC6-ROS1
FGFR3	KDR	ZRSR2	MYD88		MYD88	CCND1-MYC
BIRC3	PAX5	ZEB2	CCND1		HERC2	CCND3-MYC
PIK3CA	MYC	KDM6A	MAF		CCND1	CD24-RBM3
ZRSR2	U2AF1	ATRX	MAFB		PPM1D	CD74-PDGFRB
MPL	NPM1	NSD1	DHX32		S1PR1	CD74-ROS1
PDGFRB	CBL	MLL3	CDKN2C		MEF2B	CD81-SLC7A5
SH2B3	SF3B1	RUNX1T1	IRF4		CCM2L	CDK1-DGKH
JAK3	FANCA	TERT	ARID2		PPIG	CDK5RAP2-PDGFRA
EGFR	ZRSR2	KMT2A	LTB		CHSY3	CEV14-PDGFRB
SUZ12	ZEB2	MECOM	ACTG1		SLITRK5	CHCHD7-PLAG1
ECT2L	KDM6A	KDM5A	SP140		DGKB	CHD4-EP300
DNM2	ATRX	MN1	OR6S1		ACTN2	CIC-DUX4
FAT1	NSD1	BRIP1	FUT9		ARHGAP32	CLIC5-SUPT3H
RELN	CSMD1	BRCA2	EFNB2		YLPM1	CLTC-ALK
EPHA7	MLL3	BRCA1	TGDS		ANKRD17	CLTC-TFE3
EED	MUC16	CBLB	NECAB3		DDX3X	COL1A1-PDGFB
SETBP1	RUNX1T1	GNAS	SNX7		KRAS	COL1A1-USP6
ABCB1	NTRK3	DNMT1	EGR1		NRAS	COL6A3-CSF1
ID3	TERT	ERG	ICAM1		NF1	COPS2-FAM129C
CDKN2B	FOXP1	FANCB	AGMO		PTPN11	CRAMP1L-CLCN7
BTG1	FLT1	BCORL1	LGMN		BRCA1	CREBBP-TRBV23-1
NT5C	MTA2	SMC3	FBXL2		DIS3	CREBBP-ZNF384
HLA-DRA	KSR2	SMC1A	COASY		TRAF3	CSF2RA-CRLF2
BTLA	MED12	SRSF2	BIRC2		FAM46C	CSNK1D-METRNL
HOXC13	RYR1	CEBPA	MPEG1		KIF2B	CSNK1G2-MOB3A
HOXB1	CRISPLD1	FANCC	ZNF607		CMYA5	CTCF-PARD6A
DCK	EPHA10	FANCG	ABCG8		PCDH15	CTDP1-PQLC1
PRPS2	ERBB4	U2AF2	PCSK9		SPTB	CTNNB1-PLAG1
PRPS1	RIMS1	SF1	SP3		DCHS1	CUX1-AFP
NT5C1A	TRPM3	SF3A1	SEL1L2		CDKN1A	DCAF8-DNM3
CDKN2A	CACNA1E	PRPF40B	ADAM18		UNC80	DEK-CAN
DNAJB6	USP9X	CUX1	USP29		SCN9A	del-FBLN1
C20orf94	VCAN	ELF1	EPB41L5		RPL17	del-MET
XBP1	CSMD3	RAD50	RASA2		CCDC144NL	DENND1B-ZCCHC7
HOXA3	PKHD1L1	RAD21	PRKD2		CELA1	DGKH-ZFAND3
PAG1	DNAH9	KDM2B	EIF4G2		CIDEC	dupMLL
SPRED1	LRP1B	NOP10	ASAP2		HLA-DQA1	DUX4-FRG2B
ZFP36L2	HYDIN	NHP2	PLD1		FAM166B	E2A-HLF
FBLN7	KIF2B	FANCF	BMP2K		SRRM5	E2A-PBX1
MSI2	COL12A1	RAD51C	SEC31A		ZNF598	E2A-TFPT
TOX	MAP2	FANCL	SPATA31D1		ATR	EBF1-JAK2
GPBP1	NAV3	FANCE	PEG3		BRAF	EBF1-PDGFRB
TBL1XR1	CACNA1B	DAXX	LRRC16A		TP53	EGF-ELOVL6
MLLT3	BSN	ARHGAP26	ANKRD30A		ATM	EGFL7-METRNL
FPGS	GALNT18	PALB2	SCN7A		RUNX1	ELF1-FOXO1
EBF1	KMT2A	FANCI	ADAMTSL3		NOTCH1	EMILIN2-PAX5
VRTN	MECOM	FANCD2	AKAP11		EZH2	EML1-ABL1
ELF4	KDM5A	NUP98	ADAMTS20		DNMT3A	EML4-ALK
CHM	MN1	FANCM	DSCAML1		IDH2	EP300-ZNF384
NT5C2	BRIP1	DDX18	MYO10		RUNX1T1	EPC1-PHF1
CTCF	BRCA2	DDX4	F8		ANKRD11	ERBB2IP-MAST4
PRKCZ	BRCA1	ZAN	ALMS1		MUC16	ERG-DUX4
ADD3	CBLB	PRUNE2	LRRIQ1		NTRK3	ESYT2-ATRN
CAPN9	GNAS	CSF2			LRP1B	ETV6-ACS2
NR3C1	DNMT1	PRDX2			PHACTR1	ETV6-ARG
CDH18	ERG	MMD2			MTMR8	ETV6-ARNT
UHRF1	FANCB	IRF1			DDX11	ETV6-CDKN1B
TP63	DGKQ	SPI1			FLG	ETV6-CDX2
PIK3R1	DSPP	STK17B			MUC2	ETV6-FLT3
F13A1	PER3	FAM175B			JAK1	ETV6-LOH12CR1
STT3B	LAMC3	LILRA3			TTN	ETV6-MDS1/EVI1
PMS2	BCORL1	CHGA			PTPN2	ETV6-MDS2
NTRK1	SPAG17	MAP2K5			TP63	ETV6-NID1
JAKMIP1	DNAH17	ACTR5			HMCN1	ETV6-NIPBL
NR3C2	MUC4	RORC			KDM4C	ETV6-NTRK3
GRIK3	SMC3	LCORL			DENND2A	ETV6-PDGFRA
ADAMTS1	DIS3	TGM2			WDR17	ETV6-PDGFRB
PDE4B	SMC1A	EZH1			LAMA1	ETV6-PMEL
MSH2	SRSF2	ABCB7			TCF12	ETV6-PTPRO
GRIA1	CEBPA	RINT1			COL19A1	ETV6-STL
GRIK1	FANCC	SRPK2			CHEK2	EWS-ATF1
GRID2	FANCG	PKP3			B2M	EWS-CHN
ERN2	U2AF2	OCA2			CD300C	EWS-CHOP
SEMA6A	SF1	CD101			TMEM51	EWS-CREB1
PTPRN2	SF3A1	CTNNA1			TSKU	EWS-ERG
ARID5B	PRPF40B	ATXN7L1			CCR8	EWS-ETV1
PTK2B	CUX1	TCF4			WNT7B	EWS-ETV4
RBP3	ELF1	INVS			TRMT12	EWS-FEV
CIITA	CMYA5	PHF12			IL2RG	EWS-FLI1
SENP6	MLLT4	HIPK2			FEZF1	EWS-POU5F1
ADCY2	ARHGEF12	NRD1			SLC16A14	EWSR1-ZNF384
USP7	CD74	MLL5			WWOX	EWS-SP3
ZEB2	RNF213	ABCA12			FYN	EWS-WT1
SEMA5B	THRAP3	TERC			STXBP3	EWS-ZSG
TBC1D9	CBFB	TINF2			DMKN	EZR-ERBB4
ATF7IP	RAD50	ATM			NUTM2G	EZR-ROS1
MSH6	PHACTR1	PDGFRB			ANAPC2	FAM46C-MYC
CCNB3	MTMR8	JAK3			PCDHGA9	FAM60A-SEPT9
ASXL2	DDX11	SUZ12			PCDHGA11	FAM65B-VPS54
MYO6	SPEG	CTCF			ADAM28	FGFR1-RANBP2
GRIN2A	FLG	DCLRE1C			NOP2	FGFR2-CIT
RPGRIP1	RAD21	DICER1			DLGAP3	FGFR2-KIAA1598
XDH	WAC	UBA2			DNM3	FGFR2-WARS
C1orf173	PTPRT	CDH13			ENAM	FGFR3-TACC3
SHROOM2	SI	ROBO2			FBXW10	FGFRL1-CTBP1
KDM6A	ANK2	CSF1R			KCNH8	FIG-ROS1
LRP6	PCDHA13	UPF3A			INTS8	FIP1L1-PDGFRA
PTPRM	XIRP1	STAG1			CACNA2D1	FIP1L1-RARa
KDM5B	SHC1	CALR			RASAL2	FLT3-ITD
SMARCA4	AKAP13	PRPF8			ADAMTS12	FN1-ALK
FMN1	HNRNPK	MLLT11			CASP8AP2	FOXJ2-MEF2D
MYO16	FAM5C	SBDS			MYH7	FOXK2-CLIP2
KIF1A	CBLC	SFPQ			ARFGEF1	FOXO3-MYC
GREB1	KDM2B	RABEP1			PCSK5	FOXP1-ABL1
GTF3C1	NOP10	SOS1			PTPRF	FUS-ATF1
CACNA1H	NHP2	STAT5B			SRRM2	FUS-CHOP
DOCK9	FANCF	STAT3			UNC79	FUS-CREB3L1
JMJD1C	RAD51C	ROBO1			FBN3	FUS-CREB3L2
SETD2	FANCL	ANKRD11			FBN1	FUS-FEV
ATRX	FANCE	RPS14			DNAH7	FXR1-TBL1XR1
PCDH15	DAXX	SPARC			SLC13A5	GIT2-PDGFRB
ODZ3	ABCD1	BRCC3			TNFRSF19	GPIAP1-PDGFRB
NSD1	ARHGAP26	SRSF6			DPY19L2	H4-PDGFRB
ODZ2	PALB2	DPF2			MYL2	H4-RET, RET-PTC1
ITPR3	FANCI	TDG			STK11IP	HAS2-PLAG1
NIPBL	FANCD2	CSNK1A1			ZZEF1	HBA1-CD74
MGA	NUP98	GCAT			CDKN2A	HCMOGT1-PDGFRB
FBN2	FANCM	ZNF354C			FAT3	HELIOS=IKZF2
BPTF	DDX18	HEPACAM2			TET2	HELIOS-BCL11B
ZFHX4	DDX4	TIMM50			JAK3	HINT2-NPR2
CSMD1	MUC2	LILRA2			STAT5B	HIP-PDGFRB
SPTBN5	ZAN	LUC7L2			STAT3	HLXB9-ETV6
DMD	PRUNE2	AEBP2			RHOA	HM13-TSPAN31
FAT2	CSF2	ACOX1			FAS	HMGA2-NFIB
VPS13B	FAM195A	ITIH3			PLCG1	HNRNPU-ZBTB18
PKHD1	PRDX2	CDH3			KMT2D	IGH-BCL10
FAT3	MMD2	PHF14			NOTCH2	IGH-BCL2
DNHD1	IRF1	SALL4			PRSS1	IGH-BCL6
FAT4	SPI1	SAP130			KLF2	IGH-BCL9
DNAH5	STK17B	PLEKHG5			SMYD1	IGH-CCND1
MLL3	FAM175B	EIF5B				IGH-CCND3
USH2A	MTAP	DHX9				IGH-CEBPA
AHNAK2	LILRA3	JARID2				IGH-CEBPB
MUC5B	CHGA	ENSG00000091592				IGH-CEBPD
HMCN1	NR5A1	UMODL1				IGH-CEBPE
SYNE1	MAP2K5	PHLPP1				IGH-CEBPG
OBSCN	ACTR5	LAMB4				IGH-CRLF2
DST	RORC	PTPRD				IGH-CSX
MUC16	LCORL	GPR179				IGH-DUX4
BCOR	TGM2	SON				IGH-EPOR
RUNX1T1	PCDHB10	NCOR1				IGH-EXOC2
NTRK3	EZH1	U2AF1L4				IGH-FGFR3
TERT	ABCB7	HCFC1				IGH-FOXP1
FOXP1	RINT1	MARK2				IGH-HOX11L2
FLT1	SRPK2	SETBP1				IGH-ID4
MTA2	PKP3	ETNK1				IGH-IRF4
ABCG2	OCA2	CSF3R				IGH-LHX4
DNMT3B	CD101					IGH-MAF
KSR2	CTNNA1					IGH-MAFB
MED12	ATXN7L1					IGH-MALT1
STAG2	TCF4					IGH-miR-125b-1
RYR1	ANKRD18A					IGH-WHSC1 (MMSET)
PTCH1	INVS					IGK-CDKN2A
TYK2	PHF12					IGK-EPOR
DRD2	HIPK2					IGK-MYC
CRISPLD1	ITGAX					IGKV-ETV6
ZC3H18	NRD1					IGL-DLG2
EPHA10	KIAA1199					IGL-IRF4
ERBB4	CYFIP1					IGLJ-BCL2
RIMS1	NLRP1					IGL-MYC
TRPM3	MYOM2					IKZF1-CDK2
CHD4	MLL5					IKZF1-NUTM1
CACNA1E	TMEM131					IKZF1-SETD5
USP9X	TECTA					IKZF1-TRPV2
VCAN	ABCA12					ING4-C17ORF50
CSMD3	CDH23					INO80-EXD1
PKHD1L1	TERC					IQGAP2-TSLP
DNAH9	TINF2					JAK2-SNX29
LRP1B	DDR2					JAZF1-PHF1
HYDIN						JAZF1-SUZ12
KIF2B						KDELR2-ROS1
COL12A1						KDM4B-CUL2
MAP2						KIAA1509-PDGFRB
NAV3						KIF5B-ALK
CACNA1B						KIF5B-PDGFRA
BSN						KIF5B-RET
GALNT18						KLC1-ALK
TTN						KRAS-CDH13
KMT2D						LCOR-HPSE2
BCL11B						LDLRAD4-PHACTR3
KAT6B						LIFR-PLAG1
HDAC7						LILRA2-CCBE1
HDAC4						LPAR5-EP300
MAGI1						LRIG3-ROS1
COL18A1						MAP4K3-PRKCE
COL7A1						MBNL1-PAX5
PPP1R9A						MBP-TGIF1
UBR4						MECT1-MAML2
CSMD2						MEF2D-BCL9
CHD5						MEF2D-DAZAP1
TET3						MEF2D-HNRNPUL1
ERCC5						MEF2D-SS18
PDE4DIP						METRNL-SKI
SIRT1						MFI2-FYTTD1
FLT4						MFI2-TNK2
TET1						MGEA5-RNLS
PCLO						MLL-ABI1
TRRAP						MLL-AF10
RECQL4						MLL-AF17
ASTN1						MLL-AF1P
DICER1						MLL-AF1q
CIC						MLL-AF4
TPR						MLL-AF6
ANK3						MLL-AF9
ABCC1						MLL-AFX1
N4BP2						MLL-ARHGEF12
DOPEY1						MLL-CASC5
ABCB5						MLL-CBL
ABCC2						MLL-CREBBP
KMT2B						MLL-DIAPH2
KMT2A						MLL-ELL
MECP2						MLL-ENL
ING1						MLL-FLNA
RPL10						MLL-GAS7
CHD1						MLL-KIAA0284
WRAP73						MLL-MEF2C
UGGT1						MLL-PTD
SMARCA2						MLL-SEPT5
SMYD3						MLL-SEPT6
SS18						MLL-SEPT9
TCF3						MLL-TET1
MECOM						MLL-TIRAP
GLB1						MLL-USP2
BLZF1						MN1-TEL
KDM5A						MOZ-CBP
CHD6						MOZ-EP300
GRM2						MOZ-TIF2
PRKCB						MSL2-TBL1XR1
FCRL3						MSN-ALK
CHD3						MUM1-IRF4
AOX1						Myc rearrangement
APC						MYC-IGH
KMT2C						MYH9-ALK
ACSL3						MYH9-IL2RB
FUBP1						MYO18A-PDGFRB
ETV1						MYST3-CREBBP
ELN						NCOR1-LYN
MN1						NDE1-PDGFRB
IKZF3						NDUFA4-SCIN
LRP2						NFIA-CBFA2T3
ANPEP						NFYA-BRAF
CD96						NIN-PDGFRB
CFAP47						NIN-TMX1
EBP						NOC4L-FBRSL1
IGF1R						NONO-TFE3
KDM6B						NPM1-ALK
KIF1B						NPM1-MLF1
NUP214						NPM1-RARa
COL1A1						NT5C2-MLL
AFF1						NUMA1-RARa
ERBB2						NUP214-ABL1
ERCC2						NUP98-ADD3
WRN						NUP98-BPTF
TSC2						NUP98-CCDC28A
TSC1						NUP98-DDX10
BRIP1						NUP98-FN1
RAF1						NUP98-HOXA
NBN						NUP98-HOXA10
RET						NUP98-HOXA11
CDK4						NUP98-HOXA13
CDH1						NUP98-HOXA9
BRCA2						NUP98-HOXC11
BRCA1						NUP98-HOXC13
ALK						NUP98-HOXD11
SMARCB1						NUP98-HOXD13
NF2						NUP98-JARID1A
CBLB						NUP98-LEDGF
BCL9						NUP98-NSD1
CDH11						NUP98-NSD3
GNAS						NUP98-PHF23
BCR						NUP98-PMX1
CARD11						NUP98-POU1F1
SMO						NUP98-PRRX2
FGFR2						NUP98-RAP1GDS1
IKZF2						NUP98-RARG
FLNC						NUP98-SETBP1
FRAS1						NUP98-TOP1
CNTNAP5						NXF1-GANAB
MTOR						ODZ4-NRG1
HDAC5						OFD1-JAK2
MYB						P2RY8-CRLF2
MCAM						P2RY8-PAX5
KDM4C						P2RY8-ZBED1
DNMT1						PAG1-ABL2
ERG						PALM-NCLN
ATXN1						PAX3-FKHR
MTRR						PAX3-MLLT7
LCK						PAX3-NCOA1
MDM2						PAX5-ASXL1
MAP2K4						PAX5-AUTS2
SPRR3						PAX5-C20orf112
LNP1						PAX5-CBFA2T3
SOCS1						PAX5-ESRRB
VHL						PAX5-IgH
HRAS						PAX5-JAK2
RIT1						PAX5-KIF3B
LMO2						PAX5-MLLT3
FRG2C						PAX5-RNF38
HLF						PAX5-SP2
CD79A						PAX5-TEL
RPL5						PAX5-TMEM14B
GNB1						PAX5-ZCCHC7
UPP2						PAX5-ZNF521
PIM1						PAX7-FKHR
GATA1						PAX8-GLIS3
ATXN3						PAX8-PPARG
RAG2						PCM1-JAK2
LEF1						PDE4DIP-PDGFRB
CGREF1						PDZD7-ETV6
STK11						PICALM-BRAF
FAM151A						PIM3-BRD1
NFIB						PIM3-METRNL
UBA2						PIM3-SLC7A5
CTNNB1						PLEKHA6-NTRK3
MLH1						PLK5-ATN1
FANCB						PLZF-RARa
LRRD1						PML-RARa bcr1
EVI5L						PML-RARa bcr2
TMTC2						PML-RARa bcr3
PRICKLE2						POLE-FBRSL1
ASPSCR1						PPF1BP1-JAK2
CDH13						PPFIBP1-ALK
ANO5						PRC1-KIF7
FGFR1						PRCC-TFE3
DENND2A						PRDM16-RPN1
DGKQ						PRKAR1A-RARa
PDGFRA						PRKG2-PDGFRB
THBS2						PRRC2B-BCR
DSPP						PTBP1-TMEM259
PER3						PTK2B-KDM6A
ADCY8						PTK2B-STAG2
ZNF804B						PTMA-TPM4
GRM5						PTPRZ1-MET
EPHA6						RABEP1-PDGFRB
WDR17						RANBP2-ABL1
MET						RANBP2-ALK
ASTN2						RAP1B-EMR2
MYO3B						RB1-MYC
IGSF9B						RB1-WDFY2
LPHN2						RBM15-MKL1
BAI3						RCAN1-SPRY1
LAMC3						RCSD1-ABL1
ROBO2						RCSD1-ABL2
KDM5C						RET-KTN1
BCORL1						RET-PTC2
C3						RET-PTC3
CHD2						RET-PTC4
RP1L1						RET-PTC5
MPDZ						RET-PTC6
FREM1						RET-PTC7
SVIL						RET-RAB6IP2
SPAG17						RET-RFG9
FAM208B						RFWD2-TNFSF18
SPTB						RNF213-ALK
SPEF2						RNF213-SLC26A11
MUC6						RPN1-EVI1
MXRA5						RPS10-HPR
FLNA						RTN3-STIP1
CELSR1						RUNX1-APOLD
MKI67						RUNX1-DTX2
DCHS1						RUNX1-FAM117A
LAMA1						RUNX1-FGA7
LAMA5						RUNX1-GART
DNAH3						RUNX1-KRR1
DNAH17						RUNX1-LDLRAD4
ABCA13						RUNX1-LIPA
MUC4						RUNX1-MLYCD
RYR2						RUNX1-PDZD7
FSIP2						RUNX1-PTHLH
PTPN2						RUNX1-SUMO2P13
CSF1R						RUNX1-UGGT2
TSLP						RUNX1-USP42
HIST1H1B						RUNX1-ZADH2
CDKN1B						SCAF11-PDGFRA
SPRY3						SDC4-ROS1
SPRY4						SEC31L1-ALK
PLCXD3						SET-CAN
ATOH1						SET-NUP214
LEFTY1						SFPQ-ABL1
PRSS22						SFPQ-TFE3
SOX4						SKP1-AFF4
PLEKHO2						SLC12A7-NKD2
UPF3A						SLC34A2-ROS1
ACADM						SMARCA2-VLDLR
FRK						SMARCA2-ZNF362
ZSCAN30						SMARCA4-DHPS
MBTPS2						SMARCC1-CDK5RAP3
SLC7A3						SND1-BRAF
EPOR						SNHG5-SNX14
IL2RB						SNX2-ABL1
SLC20A1						SPTBN1-ALK
SLC25A23						SPTBN1-PDGFRB
RTN1						SQSTM1-ALK
DYRK1A						SQSTM1-NTRK1
TMTC1						SS18L1-SSX1
NFKB1						SSBP2-CSF1R
ALS2CL						SSBP2-JAK2
RIMBP2						SSBP2-PDGFRB
TMEM132D						STAT5b-RARa
RBM20						STIL-TAL1
DGKH						STRN3-JAK2
STAG1						STRN-ALK
PTPRG						STRN-PDGFRA
GLTSCR1						SYNRG-ZNF384
LTBP1						SYT-SSX1
SCN5A						SYT-SSX2
TRIOBP						SYT-SSX3
PDZD2						SYT-SSX4
NFKBIA						SYT-SSX5
DCLRE1C						TAF15-ZNF384
ITPA						TAF2N-CHN
BTK						TBL1XR1-RGS17
DPYD						TCEA1-PLAG1
CYP2B6						TCF12-NR4A3
DHFR						TCF3-ZNF384
ABL2						TCRB-HOX11
FUS						TCRB-HOXA1
ROS1						TCRB-LMO2
SLCO1B1						TCRB-TAL1
HPRT1						TCRB-TAL2
GART						TCRD-HOX11
PCM1						TCRD-LMO1
AKAP9						TCRD-LMO2
BRD4						TCRD-RANBP17
MLLT6						TCRD-TAL1
ZNF521						TCTA-TAL1
ERC1						TEL-ABL1
HOXC11						TEL-AML1
GOPC						TEL-JAK2
GPHN						TERF2-JAK2
POU2AF1						TFG-ALK
AFF3						TFG-CHN
ZNF384						TFG-NTRK1
ADAM29						THADA-LOC100505678
ANKS1A						TLS-ERG
APC2						TMPRSS2-ERG
CEP57L1						TMPRSS2-ETV1
CNTN4						TMPRSS2-ETV4
COL4A2						TMPRSS2-ETV6
CTAGE9						TNIP1-PDGFRB
DDC						TP53BP1-PDGFRB
DENND5A						TPD52L1-TRMT11
DRD5						TPM3-ALK
FAM109B						TPM3-NTRK1
FOXB2						TPM3-PDGFRB
GOLGA4						TPM3-ROS1
GPR137C						TPM3-TPR
GPR45						TPM4-ALK
GRM7						TPM4-METRNL
GRXCR1						TPR-JAK2
HEATR4						TPR-MET
HIP1R						TPR-NTRK1
IL1RL1						TSC2-ATP6V0C
KCNV1						TTL-ETV6
KDM4E						TTYH3-MAD1L1
KIF26A						TXNDC5-MYC
KLHDC4						TYK2-MYB
LPHN3						UBA2-PPP1R36
LRRC15						UBAP1-DCAF12
MAPT						UQCRC1-ANO10
MEGF9						UQCRH-EWS
MYO7B						VCL-ALK
PCDHA8						WDR4-PDE9A
PHGR1						WSB1-HYPK
PPEF2						XBP1-MYC
PROKR1						YIPF5-NR3C1
PSTPIP1						ZC3HAV1-ABL2
RGS19						ZEB2-PDGFRB
SATL1						ZFYVE9-CGA
SEC16B						ZMIZ1-ABL1
SEC24D						ZMYM2 -FGFR1
SHROOM3						ZMYM5-PSPC1
SLC22A6						ZMYND8-RELA
SLCO4C1						ZNF124-PUS3
SMC4						ZNF384-RNF180
SOX5						ZSG-UQCRH
SYN3
TDO2
TMEM132A
UHRF1BP1L
ADARB1
AFAP1
AGAP3
ANKRD36
ARHGEF28
ARHGEF37
ASNA1
ATP2C2
BMPR2
BTBD9
C16orf3
C1orf127
CASK
CCDC157
CCDC180
CD3EAP
CDC42BPB
CDC42BPG
CDH9
CDK16
CDK5RAP2
CEP170B
CHST9
CILP2
CLDN22
COL5A2
CSNK1A1L
CTNNA3
CXCR7
DLG5
DOCK5
EDNRA
EPHA8
FAM13C
FAM186A
FARS2
FBRSL1
GAB3
GPC5
GPR162
GREB1L
GSE1
HCN2
HIST1H2AG
HS3ST4
IL1RAPL1
INSRR
JMY
KCNH3
KCNMA1
KCNT2
KIAA0391
KIAA1045
KIAA1958
KNDC1
LAMB2
LEKR1
LY75-CD302
MMP13
MS4A2
MYH7B
NAALADL2
NCBP2
NCKAP5
NEK6
NRXN1
NUP107
NUP210L
OPLAH
OR5B12
P4HA2
PABPC3
PARP4
PCDH8
PCK1
PCSK2
PDE1A
PLCH1
PLXNA4
PPFIA2
PPP1R26
PSG1
RFC2
RNASE3
RRN3
SLAIN2
SLC1A6
SLC29A4
SLITRK3
SOGA3
SOX6
ST6GAL2
TMPO
TNKS
TRAF7
TRPC7
TTLL11
UBE2D3
USP35
WNK2
XAB2
JPH2
ANKEF1
BACE2
BIRC7
CCNA2
CHD1L
COL6A2
IDH3G
MTR
MTTP
PLA1A
SLC11A2
SLC4A10
STIL
TOP2A
CNOT6L
ASXL3
ME1
H3F3A
DDX5
DAAM2
ADGRL1
DAPK1
FARSA
HELLS
ZMIZ1
FLT3
PTEN
KDR

## Sheet: Supplementary Table 3
Supplementary Table 3. The Primer used in the study.
Name	Primer sequence 5'-3'
cl20c-hNRAS-IRES-GFP-F	GACGATGACGACAAGGAATTCatgactgagtacaaactggtggt
cl20c-hNRAS-IRES-GFP-R	GCATGGATCCCTAGGGttacatcaccacacatggcaatcc
cl20c-cl20c-gap-seq-IRES-GFP-F	CTTTATCCAGCCCTCACTCCT
rt-qPCR-mGAPDH-F	AGCTCATTTCCTGGTATGACAAT
rt-qPCR-mGAPDH-R	GGCCCCTCCTGTTATTATGG
rt-qPCR-hNRAS-F	CAAAGACGATGACGACAAGGACTAC
rt-qPCR-hNRAS-R	TTACATCACCACACATGGCAATCCCAT
cl20c-hNRAS-A146T-IRES-GFP-F	TGAAACCTCAaCCAAGACCAG
cl20c-hNRAS-A146T-IRES-GFP-R	ATGAATGGAATCCCGTAAC
cl20c-hNRAS-G12A-IRES-GFP-F	GTTGGAGCAGcTGGTGTTGGG
cl20c-hNRAS-G12A-IRES-GFP-R	CACCACCAGTTTGTACTC
cl20c-hNRAS-G12D-IRES-GFP-F	GTTGGAGCAGaTGGTGTTGGG
cl20c-hNRAS-G12D-IRES-GFP-R	CACCACCAGTTTGTACTCAG
cl20c-hNRAS-G12V-IRES-GFP-F	GTTGGAGCAGtTGGTGTTGGG
cl20c-hNRAS-G12V-IRES-GFP-R	CACCACCAGTTTGTACTC
cl20c-hNRAS-G12C-IRES-GFP-F	GGTTGGAGCAtGTGGTGTTGG
cl20c-hNRAS-G12C-IRES-GFP-R	ACCACCAGTTTGTACTCAG
cl20c-hNRAS-G12R-IRES-GFP-F	GGTTGGAGCAcGTGGTGTTGG
cl20c-hNRAS-G12R-IRES-GFP-R	ACCACCAGTTTGTACTCAG
cl20c-hNRAS-G12S-IRES-GFP-F	GGTTGGAGCAaGTGGTGTTGG
cl20c-hNRAS-G12S-IRES-GFP-R	ACCACCAGTTTGTACTCAGTC
cl20c-hNRAS-G12W-IRES-GFP-F	GGTTGGAGCAtggGGTGTTGGGA
cl20c-hNRAS-G12W-IRES-GFP-R	ACCACCAGTTTGTACTCAG
cl20c-hNRAS-G13C-IRES-GFP-F	TGGAGCAGGTtGTGTTGGGAA
cl20c-hNRAS-G13C-IRES-GFP-R	ACCACCACCAGTTTGTAC
cl20c-hNRAS-G13D-IRES-GFP-F	GGAGCAGGTGtTGTTGGGAAA
cl20c-hNRAS-G13D-IRES-GFP-R	AACCACCACCAGTTTGTAC
cl20c-hNRAS-G13R-IRES-GFP-F	TGGAGCAGGTcGTGTTGGGAA
cl20c-hNRAS-G13R-IRES-GFP-R	ACCACCACCAGTTTGTAC
cl20c-hNRAS-G13V-IRES-GFP-F	GGAGCAGGTGtTGTTGGGAAA
cl20c-hNRAS-G13V-IRES-GFP-R	AACCACCACCAGTTTGTAC
cl20c-hNRAS-G60E-IRES-GFP-F	GATACAGCTGaACAAGAAGAG
cl20c-hNRAS-G60E-IRES-GFP-R	CAGTATGTCCAACAAACAG
cl20c-hNRAS-G60V-IRES-GFP-F	GATACAGCTGtACAAGAAGAGTAC
cl20c-hNRAS-G60V-IRES-GFP-R	CAGTATGTCCAACAAACAG
cl20c-hNRAS-Q61H-IRES-GFP-F	CAGCTGGACAtGAAGAGTACAG
cl20c-hNRAS-Q61H-IRES-GFP-R	TATCCAGTATGTCCAACAAAC
cl20c-hNRAS-Q61K-IRES-GFP-F	TACAGCTGGAaAAGAAGAGTAC
cl20c-hNRAS-Q61K-IRES-GFP-R	TCCAGTATGTCCAACAAAC
cl20c-hNRAS-Q61L-IRES-GFP-F	ACAGCTGGACtAGAAGAGTAC
cl20c-hNRAS-Q61L-IRES-GFP-R	ATCCAGTATGTCCAACAAAC
cl20c-hNRAS-Q61P-IRES-GFP-F	ACAGCTGGACcAGAAGAGTAC
cl20c-hNRAS-Q61P-IRES-GFP-R	ATCCAGTATGTCCAACAAAC
cl20c-hNRAS-Q61R-IRES-GFP-F	ACAGCTGGACgAGAAGAGTAC
cl20c-hNRAS-Q61R-IRES-GFP-R	ATCCAGTATGTCCAACAAAC
cl20c-hNRAS-G12E-IRES-GFP-F	GTTGGAGCAGaaGGTGTTGGGAAAAG
cl20c-hNRAS-G12E-IRES-GFP-R	CACCACCAGTTTGTACTC
cl20c-hNRAS-G12F-IRES-GFP-F	GGTTGGAGCAttTGGTGTTGGGAAAAG
cl20c-hNRAS-G12F-IRES-GFP-R	ACCACCAGTTTGTACTCAG
cl20c-hNRAS-G12H-IRES-GFP-F	GGTTGGAGCAcaTGGTGTTGGGAAAAGC
cl20c-hNRAS-G12H-IRES-GFP-R	ACCACCAGTTTGTACTCAG
cl20c-hNRAS-G12I-IRES-GFP-F	GGTTGGAGCAatTGGTGTTGGGAAAAG
cl20c-hNRAS-G12I-IRES-GFP-R	ACCACCAGTTTGTACTCAG
cl20c-hNRAS-G12L-IRES-GFP-F	GGTTGGAGCActTGGTGTTGGGAAAAGC
cl20c-hNRAS-G12L-IRES-GFP-R	ACCACCAGTTTGTACTCAG
cl20c-hNRAS-G12N-IRES-GFP-F	GGTTGGAGCAaaTGGTGTTGGGAAAAG
cl20c-hNRAS-G12N-IRES-GFP-R	ACCACCAGTTTGTACTCAG
cl20c-hNRAS-G12P-IRES-GFP-F	GGTTGGAGCAccTGGTGTTGGGAAAAGC
cl20c-hNRAS-G12P-IRES-GFP-R	ACCACCAGTTTGTACTCAG
cl20c-hNRAS-G12T-IRES-GFP-F	GGTTGGAGCAacTGGTGTTGGGAAAAG
cl20c-hNRAS-G12T-IRES-GFP-R	ACCACCAGTTTGTACTCAG
cl20c-hNRAS-G12Y-IRES-GFP-F	GGTTGGAGCAtaTGGTGTTGGGAAAAG
cl20c-hNRAS-G12Y-IRES-GFP-R	ACCACCAGTTTGTACTCAG
cl20c-hNRAS-G12K-IRES-GFP-F	GGTTGGAGCAaaaGGTGTTGGGAAAAG
cl20c-hNRAS-G12K-IRES-GFP-R	ACCACCAGTTTGTACTCAG
cl20c-hNRAS-G12M-IRES-GFP-F	GGTTGGAGCAatgGGTGTTGGGAAAAG
cl20c-hNRAS-G12M-IRES-GFP-R	ACCACCAGTTTGTACTCAG
cl20c-hNRAS-G12Q-IRES-GFP-F	GGTTGGAGCAcaaGGTGTTGGGAAAAG
cl20c-hNRAS-G12Q-IRES-GFP-R	ACCACCAGTTTGTACTCAG
cl20c-hNRAS-Y64/SLPGLAY-IRES-GFP-F	gcctggcctACAGTGCCATGAGAGACC
cl20c-hNRAS-Y64/SLPGLAY-IRES-GFP-R	ccggcagtgACTCTTCTTGTCCAGCTG

## Sheet: Supplementary Table 4
Supplementary Table 4. Screening libraries (inhibitors, and agonists) used in this high-throughput drug screening.
Cat. No.	Product Name	M.Wt	Stock Solution(mM)	CAS No.	Target
HY-13521	SB-505124	335.40	20	694433-59-5	TGF-β Receptor
HY-13785	ZM 306416	333.74	20	690206-97-4	VEGFR
HY-100213	EAI045	383.40	20	1942114-09-1	EGFR
HY-100716	IPI549	528.56	20	1693758-51-8	PI3K
HY-13689	Go 6983	442.51	20	133053-19-7	PKC
HY-100510	RAF709	542.55	20	1628838-42-5	Raf
HY-13907	TCS 359	360.43	20	301305-73-7	FLT3
HY-13838	PLX647	382.38	20	873786-09-5	c-Fms; c-Kit
HY-15615A	TIC10	386.49	20	1616632-77-9	Akt; ERK; TNF Receptor
HY-15514	Merestinib	552.53	20	1206799-15-6	c-Met/HGFR
HY-15599	SSR128129E	346.31	20	848318-25-2	FGFR
HY-15609	AZD-3463	448.95	20	1356962-20-3	ALK; Autophagy; IGF-1R
HY-100016	AZD0156	461.56	20	1821428-35-6	ATM/ATR
HY-13898	Taselisib	460.53	20	1282512-48-4	PI3K
HY-100573	(E)-Necrosulfonamide	461.47	20	1360614-48-7	Mixed Lineage Kinase
HY-13925	PD0166285	512.43	20	185039-89-8	Wee1
HY-13917	PND-1186	501.50	20	1061353-68-1	FAK
HY-13530	CAY10505	289.28	20	1218777-13-9	PI3K
HY-13241	Ralimetinib dimesylate	612.74	20	862507-23-1	p38 MAPK
HY-100339	GSK583	398.45	20	1346547-00-9	RIP kinase
HY-13016	Cabozantinib	501.51	20	849217-68-1	c-Kit; c-Met/HGFR; FLT3; TAM Receptor; VEGFR
HY-13532	AS-252424	305.28	20	900515-16-4	PI3K
HY-13687	IKK 16	483.63	20	873225-46-8	IKK; LRRK2
HY-13537A	BPR1J-097 Hydrochloride	553.08	10		FLT3
HY-13911A	Hydroxyfasudil (hydrochloride)	343.83	20	155558-32-0	ROCK
HY-13522	Fimepinostat	508.55	20	1339928-25-4	HDAC; PI3K
HY-15511	Tyrphostin A9	282.38	20	10537-47-0	VEGFR
HY-15466	CH5132799	377.42	20	1007207-67-1	PI3K
HY-15520	CGK733	555.84	20	905973-89-9	ATM/ATR
HY-15513	TC-DAPK 6	276.29	20	315694-89-4	DAPK
HY-15463	Imatinib	493.60	20	152459-95-5	Autophagy; Bcr-Abl; c-Kit; PDGFR
HY-15479	TTP 22	330.42	20	329907-28-0	Casein Kinase
HY-15535	DMAT	476.79	20	749234-11-5	Casein Kinase
HY-15556	GSK269962A	570.60	20	850664-21-0	ROCK
HY-15490	PF-670462	410.32	20	950912-80-8	Casein Kinase
HY-13820	GSK2656157	416.45	20	1337532-29-2	PERK
HY-13772	Valrubicin	723.64	20	56124-62-0	PKC
HY-13866	Ro 31-8220 (mesylate)	553.65	20	138489-18-6	PKC
HY-100394	NVP-BAW2881	424.38	20	861875-60-7	VEGFR
HY-15473	MLN120B	366.80	20	783348-36-7	IKK
HY-10045	AEE788	440.58	20	497839-62-0	EGFR
HY-100984	HA-100	277.34	20	84468-24-6	Myosin; PKA; PKC
HY-15727	Afuresertib	427.32	20	1047644-62-1	Akt
HY-15687A	SAR407899	244.29	20	923359-38-0	ROCK
HY-15528	kb NB 142-70	251.32	20	1233533-04-4	PKD
HY-15666	GZD824	532.56	20	1257628-77-5	Bcr-Abl
HY-12599	URMC-099	421.54	20	1229582-33-5	Autophagy; Mixed Lineage Kinase
HY-13941	1-Naphthyl PP1	317.39	20	221243-82-9	Src
HY-13819	MK-8745	431.91	20	885325-71-3	Aurora Kinase
HY-13577A	Oclacitinib (maleate)	453.51	20	1640292-55-2	JAK
HY-100006A	MRT68921 (hydrochloride)	471.04	20	2080306-21-2	ULK
HY-100946	CEP-40783	588.56	20	1437321-24-8	c-Met/HGFR; TAM Receptor
HY-13064A	Cobimetinib (hemifumarate)	647.38	20	1369665-02-0	MEK
HY-13263	CHIR-124	419.91	20	405168-58-3	Checkpoint Kinase (Chk); FLT3; PDGFR
HY-15610	GDC-0623	456.21	20	1168091-68-6	MEK
HY-15656	Ceritinib	558.14	10	1032900-25-6	ALK; IGF-1R; Insulin Receptor
HY-15456	NVP-BVU972	340.38	20	1185763-69-2	c-Met/HGFR
HY-15729	Rociletinib	555.55	20	1374640-70-6	EGFR
HY-15698A	CRT0066101 dihydrochloride	374.87	20	1883545-60-5	PKD
HY-13561	AZM475271	442.94	20	476159-98-5	Src
HY-13524	AG-1478	315.75	20	153436-53-4	EGFR
HY-13595	Chrysophanol	254.24	20	481-74-3	EGFR
HY-100867A	TAK-659 (hydrochloride)	380.85	20	1952251-28-3	Syk
HY-13686	PQ401	341.79	20	196868-63-0	IGF-1R
HY-100498	GSK2256098	414.89	20	1224887-10-8	FAK
HY-100023	LY3177833	309.30	20	1627696-51-8	CDK
HY-100233	IQ-1	247.25	20	23146-22-7	JNK
HY-13060	ACHP (Hydrochloride)	400.90	20	406209-26-5	IKK
HY-10006	Flavopiridol (Hydrochloride)	438.30	20	131740-09-5	Autophagy; CDK
HY-101032	RIPA-56	221.30	20	1956370-21-0	RIP kinase
HY-10071	Y-27632	247.34	20	146986-50-7	ROCK
HY-10074	TPCA-1	279.29	20	507475-17-4	IKK
HY-15663	IPA-3	350.45	20	42521-82-4	PAK
HY-13842	BX517	282.30	20	850717-64-5	PDK-1
HY-15604	AZD1208	379.48	20	1204144-28-4	Pim
HY-15542B	FRAX486	513.39	20	1232030-35-1	PAK
HY-15727A	Afuresertib (hydrochloride)	463.78	20	1047645-82-8	Akt
HY-15457	Triciribine	320.30	20	35943-35-2	Akt; DNA/RNA Synthesis; HIV
HY-15521	ETP-46464	470.52	20	1345675-02-6	ATM/ATR; mTOR
HY-15467A	ZM323881 (hydrochloride)	411.86	20	193000-39-4	VEGFR
HY-15704	LH846	316.81	20	639052-78-1	Casein Kinase
HY-15508	JANEX-1	297.31	20	202475-60-3	JAK
HY-15557	AZ20	412.51	20	1233339-22-4	ATM/ATR
HY-13897	CNX-2006	545.53	20	1375465-09-0	EGFR
HY-13520	Nocodazole	301.32	20	31430-18-9	Autophagy; Bcr-Abl; CRISPR/Cas9; Microtubule/Tubulin
HY-13737	R1530	356.78	20	882531-87-5	VEGFR
HY-13805	PP2	301.77	20	172889-27-9	Src
HY-10012	AZD-5438	371.46	20	602306-29-6	CDK
HY-100131	GSK'481	377.39	20	1622849-58-4	RIP kinase
HY-13223	Crenolanib	443.54	20	670220-88-9	Autophagy; PDGFR
HY-12068	PI3K-IN-1	599.66	20	1349796-36-6	PI3K
HY-13022	CC-401 (hydrochloride)	424.93	20	1438391-30-0	JNK
HY-12057	Vemurafenib	489.92	20	918504-65-1	Autophagy; Raf
HY-12076	BMS 777607	512.89	20	1025720-94-8	c-Met/HGFR; TAM Receptor
HY-13064	Cobimetinib	531.31	20	934660-93-2	MEK
HY-13038	Fostamatinib Disodium	624.42	20	1025687-58-4	Syk
HY-13020	GSK1838705A	532.57	20	1116235-97-2	ALK; IGF-1R; Insulin Receptor
HY-13002	Torin 2	432.40	20	1223001-51-1	Autophagy; DNA-PK; mTOR
HY-12866A	Larotrectinib sulfate	526.51	20	1223405-08-0	Trk Receptor
HY-12868	Bimiralisib	411.38	20	1225037-39-7	mTOR; PI3K
HY-12279	Umbralisib	571.55	20	1532533-67-7	PI3K
HY-12834A	MK2-IN-1 (hydrochloride)	509.43	10	1314118-94-9	MAPKAPK2 (MK2)
HY-12330	AZD8186	457.47	20	1627494-13-6	PI3K
HY-12469	Decernotinib	392.38	20	944842-54-0	JAK
HY-14710	AZ3146	452.55	20	1124329-14-1	Mps1
HY-12444	Y15	284.01	20	4506-66-5	FAK
HY-15002	AST 487	529.56	20	630124-46-8	Bcr-Abl; c-Kit; FLT3; VEGFR
HY-12948	AMG319	385.40	20	1608125-21-8	PI3K
HY-12357	ETC-1002	344.49	20	738606-46-7	AMPK
HY-12292	IM-12	377.41	20	1129669-05-1	GSK-3
HY-14721	Tepotinib	492.57	20	1100598-32-0	Autophagy; c-Met/HGFR
HY-14872	Tideglusib	334.39	20	865854-05-3	GSK-3
HY-14761	Bentamapimod	457.55	20	848344-36-5	JNK
HY-10340A	KX2-391 (dihydrochloride)	504.45	10	1038395-65-1	Microtubule/Tubulin; Src
HY-12070	DPH	336.32	20	484049-04-9	Bcr-Abl
HY-12063	PHT-427	409.61	20	1191951-57-1	Akt
HY-13007	PF-3758309	490.62	20	898044-15-0	PAK
HY-12215	Lorlatinib	406.41	20	1454846-35-5	ALK
HY-12344	UNC2025	476.66	20	1429881-91-3	FLT3
HY-12963	TP-0903	516.06	20	1341200-45-0	TAM Receptor
HY-12289	Defactinib	510.49	20	1073154-85-4	FAK
HY-12846	CCT196969	513.52	20	1163719-56-9	Raf
HY-12795	Vps34-IN-1	425.91	20	1383716-33-3	PI3K
HY-10999	Trametinib	615.39	20	871700-17-3	MEK
HY-12513	LY3023414	406.48	20	1386874-06-1	DNA-PK; mTOR; PI3K
HY-12495	ISRIB (trans-isomer)	451.34	20	1597403-47-8	PERK
HY-12134	Poloxin	297.35	20	321688-88-4	Polo-like Kinase (PLK)
HY-12072	Lck Inhibitor	530.62	20	847950-09-8	Src
HY-10395	PD173955	443.35	20	260415-63-2	Bcr-Abl; Src
HY-12060	KRN-633	416.86	20	286370-15-8	VEGFR
HY-12277	AZ191	429.52	20	1594092-37-1	DYRK
HY-12331	KRCA-0008	609.12	20	1472795-20-2	Ack1; ALK
HY-15160	TAK-960	561.60	20	1137868-52-0	Polo-like Kinase (PLK)
HY-12302	Kenpaullone	327.18	20	142273-20-9	CDK; GSK-3
HY-12275	FR 180204	327.34	20	865362-74-9	ERK
HY-10977	Tivozanib	454.86	20	475108-18-0	VEGFR
HY-10324	D4476	398.41	20	301836-43-1	Autophagy; Casein Kinase
HY-12624	ON123300	429.52	20	1357470-29-1	CDK
HY-12239	CID755673	217.22	40	521937-07-5	PKD
HY-13228	YM-201636	467.48	20	371942-69-7	Autophagy; PI3K; PIKfyve
HY-13034	Gandotinib	469.94	20	1229236-86-5	FGFR; FLT3; JAK; VEGFR
HY-12062	PD318088	561.09	20	391210-00-7	MEK
HY-12344A	UNC2025 (hydrochloride)	513.12	20		FLT3
HY-12768	BLZ945	398.48	20	953769-46-5	c-Fms
HY-12299	WH-4-023	568.67	20	837422-57-8	Src
HY-12787	L-779450	347.80	20	303727-31-3	Autophagy; Raf
HY-12278	K02288	352.38	20	1431985-92-0	ALK; TGF-β Receptor
HY-10339	KW-2449	332.40	20	1000669-72-6	Aurora Kinase; Bcr-Abl; FGFR; FLT3
HY-14660A	Dabrafenib (Mesylate)	615.67	20	1195768-06-9	Raf
HY-10997	Ibrutinib	440.50	20	936563-96-1	Btk
HY-12137	Volasertib	618.81	20	755038-65-4	Polo-like Kinase (PLK)
HY-13252	MK-5108	461.94	20	1010085-13-8	Aurora Kinase
HY-13024	Rebastinib	553.59	20	1020172-07-9	Bcr-Abl; FLT3; Src
HY-13068	Golvatinib	633.69	20	928037-13-2	c-Met/HGFR; VEGFR
HY-15158	SBE13 (Hydrochloride)	479.40	20	1052532-15-6	Autophagy; Polo-like Kinase (PLK)
HY-15027	5-Aminosalicylic Acid	153.14	40	89-57-6	NF-κB; PAK; PPAR
HY-12300B	CFI-400945 (fumarate)	650.72	20	1616420-30-4	Polo-like Kinase (PLK)
HY-15458	SAR131675	358.39	20	1433953-83-3	VEGFR
HY-12273	DMH-1	380.44	20	1206711-16-1	Autophagy; TGF-β Receptor
HY-12964	SGI-7079	455.53	20	1239875-86-5	TAM Receptor
HY-10331A	Regorafenib (monohydrate)	500.83	20	1019206-88-2	Autophagy; PDGFR; Raf; VEGFR
HY-12589	ZM39923 (hydrochloride)	367.91	20	1021868-92-7	JAK
HY-12059	AT7867	337.85	20	857531-00-1	Akt; PKA; Ribosomal S6 Kinase (RSK)
HY-13246	Apitolisib	498.60	20	1032754-93-0	mTOR; PI3K
HY-13049	Cediranib (maleate)	566.58	20	857036-77-2	Autophagy; PDGFR; VEGFR
HY-13076	CHIR-98014	486.31	20	252935-94-7	GSK-3
HY-14674	CP-724714	469.54	20	383432-38-0	EGFR
HY-14691	Refametinib	572.34	20	923032-37-5	MEK
HY-12285	Serabelisib	363.37	20	1268454-23-4	PI3K
HY-15665	XMD17-109	638.80	20	1435488-37-1	ERK
HY-12859	BAY1217389	561.50	20	1554458-53-5	Mps1
HY-14722A	NVP-BSK805 (dihydrochloride)	563.47	10	1942919-79-0	JAK
HY-10358	MK 2206 (dihydrochloride)	480.39	20	1032350-13-2	Akt; Autophagy
HY-10331	Regorafenib	482.82	20	755037-03-7	Autophagy; PDGFR; Raf; VEGFR
HY-12061	KU-60019	547.67	20	925701-46-8	ATM/ATR
HY-13231	CDK9-IN-1	499.54	20	1415559-43-1	CDK; HIV
HY-13237	GSK2578215A	399.42	20	1285515-21-0	Autophagy; LRRK2; Mitophagy
HY-13261	A66	393.53	20	1166227-08-2	PI3K
HY-12774	IC261	311.33	20	186611-52-9	Casein Kinase
HY-15154	NG 52	346.81	20	212779-48-1	CDK
HY-14981	GSK2334470	462.59	20	1227911-45-6	PDK-1
HY-15644	Tyrphostin 23	186.17	40	118409-57-7	EGFR
HY-12794	Vps34-PIK-III	319.36	20	1383716-40-2	Autophagy; PI3K
HY-12838	Mirk-IN-1	498.32	10	1386979-55-0	DYRK
HY-10344	AZD 6482	408.45	20	1173900-33-8	Autophagy; PI3K
HY-10342	Enzastaurin	515.61	20	170364-57-5	Autophagy; PKC
HY-10110	IC-87114	397.43	20	371242-69-2	PI3K
HY-101493	SUN11602	451.60	20	704869-38-5	FGFR
HY-10114	TGX-221	364.44	20	663619-89-4	PI3K
HY-101566A	BAY-1895344 (hydrochloride)	411.89	20		ATM/ATR
HY-15186A	Ipatasertib dihydrochloride	530.92	20	1396257-94-5	Akt
HY-111138	CZC-8004	309.34	20	916603-07-1	Bcr-Abl
HY-12010	BMS-599626 (Hydrochloride)	567.01	20	873837-23-1	EGFR
HY-12028	PD98059	267.28	20	167869-21-8	Autophagy; MEK
HY-10005	Flavopiridol	401.84	20	146426-40-6	Autophagy; CDK
HY-10590	TWS119	318.33	20	601514-19-6	Autophagy; GSK-3
HY-100754	PF-06651600	285.34	20	1792180-81-4	JAK
HY-100499	Tyrphostin AG 528	306.32	20	133550-49-9	EGFR
HY-13404	Capmatinib	412.42	20	1029712-80-8	c-Met/HGFR
HY-15356	BIO-acetoxime	398.21	20	667463-85-6	GSK-3
HY-10127	AZD1152	587.54	20	722543-31-9	Aurora Kinase
HY-10987	ENMD-2076 (Tartrate)	525.56	20	1291074-87-7	Aurora Kinase; FGFR; FLT3; PDGFR; Src; VEGFR
HY-11067	WHI-P97	455.10	20	211555-05-4	JAK
HY-111482	SM 16	430.50	20	614749-78-9	ALK
HY-112096	eCF506	510.63	20	1914078-41-3	Src
HY-11009	CGP60474	355.82	20	164658-13-3	PKC; VEGFR
HY-100221	AM-2394	423.47	20	1442684-77-6	Glucokinase
HY-13226	Galunisertib	369.42	20	700874-72-2	TGF-β Receptor
HY-100895	SAR-20347	444.84	20	1450881-55-6	JAK
HY-13895	WHI-P154	376.20	20	211555-04-3	EGFR; JAK
HY-12529	Ro-3306	351.45	20	872573-93-8	CDK
HY-10329	JNJ-7706621	394.36	20	443797-96-4	Aurora Kinase; CDK
HY-10330	Toceranib	396.46	20	356068-94-5	PDGFR; VEGFR
HY-101296	PD-166866	396.44	20	192705-79-6	FGFR
HY-11107	PHA-665752	641.61	20	477575-56-7	Autophagy; c-Met/HGFR
HY-11106	Nintedanib esylate	649.76	20	656247-18-6	FGFR; PDGFR; VEGFR
HY-112305	AZ32	328.37	20		ATM/ATR
HY-13256	Desmethyl Erlotinib	415.87	20	183320-51-6	EGFR
HY-13203	NVP-TAE 226	468.94	20	761437-28-9	FAK; Pyk2
HY-100673	LM22A-4	339.34	20	37988-18-4	Trk Receptor
HY-100627	APS-2-79	387.43	20	2002381-25-9	MEK
HY-13227	SD-208	352.75	20	627536-09-8	TGF-β Receptor
HY-13449	TAK-733	504.23	20	1035555-63-5	MEK
HY-12511	SKF-86002	297.35	20	72873-74-6	p38 MAPK
HY-10325	CL-387785	381.23	20	194423-06-8	EGFR
HY-101611	MSC2530818	340.81	20	1883423-59-3	CDK
HY-12013	PD153035 (Hydrochloride)	396.67	20	183322-45-4	EGFR
HY-11108	R406 (free base)	470.45	20	841290-80-0	Syk
HY-11105	Pilaralisib analogue	448.52	20	956958-53-5	PI3K
HY-12974	PRT-060318	340.42	20	1194961-19-7	Syk
HY-13253	AMG 900	503.58	20	945595-80-2	Aurora Kinase
HY-100576	NH125	524.56	20	278603-08-0	CaMK
HY-100550	MSDC 0160	370.42	20	146062-49-9	Insulin Receptor
HY-13864	PF-4989216	380.40	20	1276553-09-3	PI3K
HY-101766	Btk inhibitor 2	431.49	20	1558036-85-3	Btk
HY-12494	LDC1267	560.55	20	1361030-48-9	TAM Receptor
HY-10355	AKT inhibitor VIII	551.64	10	612847-09-3	Akt
HY-10161	Tozasertib	464.59	20	639089-54-6	Aurora Kinase; Autophagy
HY-15193	EMD638683	364.34	20	1181770-72-8	SGK
HY-112331	SJ000291942	318.30	20	425613-09-8	TGF-β Receptor
HY-112233	O-304	380.25	20	1261289-04-6	AMPK
HY-13257	Thiazovivin	311.36	20	1226056-71-8	ROCK
HY-100114	TA-01	351.32	20	1784751-18-3	Casein Kinase; p38 MAPK
HY-100398	PF-04979064	446.50	20	1220699-06-8	mTOR; PI3K
HY-10044	WYE-132	519.60	20	1144068-46-1	mTOR
HY-13804	PP1	281.36	20	172889-26-8	Src
HY-101872	GSK'872	383.49	20	1346546-69-7	RIP kinase
HY-12644	Acalisib	401.40	20	870281-34-8	PI3K
HY-10340B	KX2-391 (Mesylate)	527.63	20	1080645-95-9	Microtubule/Tubulin; Src
HY-101667	LTURM34	414.48	20	1879887-96-3	DNA-PK
HY-13264	Degrasyn	384.27	20	856243-80-6	Autophagy; Bcr-Abl; Deubiquitinase
HY-111383	LX2343	474.91	20	333745-53-2	Amyloid-β; Autophagy; Beta-secretase; PI3K
HY-11068	SB 239063	368.40	20	193551-21-2	p38 MAPK
HY-13258	NVP-BHG712	503.48	20	940310-85-0	Ephrin Receptor
HY-10008	SNS-032	380.53	20	345627-80-7	CDK
HY-100037	NT157	412.26	20	1384426-12-3	Insulin Receptor
HY-100519	NVS-PAK1-1	479.93	20	1783816-74-9	PAK
HY-13896	PD168393	369.22	20	194423-15-9	Autophagy; EGFR
HY-13904	Flumatinib	562.59	20	895519-90-1	Bcr-Abl; c-Kit; PDGFR
HY-10067	Y-33075	280.32	20	199433-58-4	ROCK
HY-13260	CCT128930	341.84	20	885499-61-6	Akt; Autophagy
HY-100411	MLi-2	379.46	20	1627091-47-7	LRRK2
HY-112215	ARQ 531	478.93	20	2095393-15-8	Btk
HY-13026	Idelalisib	415.42	20	870281-82-6	Autophagy; PI3K
HY-12014	SU11274	568.09	20	658084-23-2	Autophagy; c-Met/HGFR
HY-12012	SB 216763	371.22	20	280744-09-4	Autophagy; GSK-3
HY-11001	PHA-793887	361.48	20	718630-59-2	CDK
HY-10159A	Nilotinib (monohydrochloride monohydrate)	583.99	20	923288-90-8	Autophagy; Bcr-Abl
HY-13266	BS-181	380.53	20	1092443-52-1	CDK
HY-10181	Dasatinib	488.01	20	302962-49-8	Autophagy; Bcr-Abl; Src
HY-10182	CHIR-99021	465.34	10	252917-06-9	Autophagy; GSK-3
HY-10993	Adavosertib	500.60	20	955365-80-7	Wee1
HY-10971	Alisertib	518.92	20	1028486-01-2	Aurora Kinase; Autophagy
HY-101570	M3814	481.91	20	1637542-33-6	DNA-PK
HY-15192	GSK 650394	382.45	20	890842-28-1	SGK
HY-15186	Ipatasertib	458.00	20	1001264-89-6	Akt
HY-12008	Erlotinib (Hydrochloride)	429.90	20	183319-69-9	Autophagy; EGFR
HY-13011	Alectinib	482.62	10	1256580-46-7	ALK
HY-13011A	Alectinib Hydrochloride	519.08	20	1256589-74-8	ALK
HY-10014	R547	441.45	20	741713-40-6	CDK
HY-13905	Flumatinib (mesylate)	658.69	20	895519-91-2	Bcr-Abl; c-Kit; PDGFR
HY-100509	NPS-1034	551.54	20	1221713-92-3	c-Met/HGFR; TAM Receptor
HY-13417	AICAR	258.23	20	2627-69-2	AMPK; Autophagy; Mitophagy
HY-13272	Dacomitinib	469.94	20	1110813-31-4	EGFR
HY-13342	Apatinib	493.58	20	1218779-75-9	Autophagy; VEGFR
HY-10247	BRAF inhibitor	456.47	20	918505-61-0	Raf
HY-13502	Mitoxantrone	444.48	20	65271-80-9	PKC; Topoisomerase
HY-13319	JNK-IN-8	507.59	20	1410880-22-6	JNK
HY-101947	SMI-16a	263.31	20	587852-28-6	Pim
HY-10234	Saracatinib	542.03	20	379231-04-6	Autophagy; Src
HY-10207	Dovitinib (lactate)	482.51	20	692737-80-7	FGFR
HY-10260	Vandetanib	475.35	20	443913-73-3	Autophagy; VEGFR
HY-10206	Amuvatinib	447.51	20	850879-09-3	c-Kit; PDGFR
HY-10202	Tandutinib	562.70	20	387867-13-2	FLT3
HY-13488	HG-10-102-01	377.83	20	1351758-81-0	LRRK2
HY-10191	Linsitinib	421.49	20	867160-71-2	IGF-1R; Insulin Receptor
HY-13518	Piceatannol	244.24	40	10083-24-6	Autophagy; Syk
HY-13277	IRAK inhibitor 3	439.49	20	1012343-93-9	IRAK
HY-10109	AS-605240	257.27	20	648450-29-7	Autophagy; PI3K
HY-13276	IRAK inhibitor 2	306.32	20	928333-30-6	IRAK
HY-101941	BTK IN-1	384.86	20	1270014-40-8	Btk
HY-14178	VX-11e	500.35	20	896720-20-0	ERK
HY-14346	PD153035	360.21	20	153436-54-5	EGFR
HY-10252	NVP-ADW742	453.58	20	475488-23-4	IGF-1R
HY-10205	Cediranib	450.51	20	288383-20-0	Autophagy; PDGFR; VEGFR
HY-10254	PD0325901	482.19	20	391210-10-9	Autophagy; MEK
HY-13311A	Infigratinib phosphate	658.47	20	1310746-10-1	FGFR
HY-10181A	Dasatinib (hydrochloride)	524.47	20	854001-07-3	Autophagy; Bcr-Abl; Src
HY-10179	Danusertib	474.55	20	827318-97-8	Aurora Kinase; Autophagy
HY-10201	Sorafenib	464.83	20	284461-73-0	Autophagy; c-Kit; FLT3; PDGFR; Raf; VEGFR
HY-10297	Omipalisib	505.50	20	1086062-66-9	mTOR; PI3K
HY-13329	IRAK-1-4 Inhibitor I	395.41	20	509093-47-4	IRAK
HY-13941B	1-Naphthyl PP1 (hydrochloride)	353.85	20	956025-47-1	Src
HY-14574	PF-03814735	474.48	15	942487-16-3	Aurora Kinase; VEGFR
HY-10209A	Masitinib (mesylate)	594.75	20	1048007-93-7	c-Kit; PDGFR
HY-10204	OSI-930	443.44	20	728033-96-3	c-Fms; c-Kit; VEGFR
HY-13979	DDR1-IN-1	552.59	20	1449685-96-4	Discoidin Domain Receptor
HY-10248	RAF265	518.41	20	927880-90-8	Autophagy; Raf; VEGFR
HY-14596	Genistein	270.24	20	446-72-0	Autophagy; EGFR
HY-13502A	Mitoxantrone (dihydrochloride)	517.40	20	70476-82-3	PKC; Topoisomerase
HY-10262	BMS-536924	479.96	20	468740-43-4	IGF-1R; Insulin Receptor
HY-13287	SGI-1776	405.42	20	1025065-69-3	Autophagy; Pim
HY-13418	Dorsomorphin (dihydrochloride)	472.41	20	1219168-18-9	AMPK; Autophagy
HY-10108	LY294002	307.34	20	154447-36-6	Autophagy; PI3K
HY-14440	MP7	516.50	20	1001409-50-2	PDK-1
HY-103022	Repotrectinib	355.37	20	1802220-02-5	ALK; ROS; Trk Receptor
HY-14615	[6]-Gingerol	294.39	20	23513-14-6	AMPK; Apoptosis
HY-10229	Motesanib (Diphosphate)	569.44	20	857876-30-3	c-Kit; VEGFR
HY-10303	PIK-294	489.53	20	900185-02-6	PI3K
HY-13946	BML-277	363.80	20	516480-79-8	Checkpoint Kinase (Chk)
HY-10182A	CHIR-99021 (monohydrochloride)	501.80	20	1797989-42-4	Autophagy; GSK-3
HY-10180	MLN8054	476.86	20	869363-13-3	Aurora Kinase
HY-13943	CNX-774	499.50	20	1202759-32-7	Btk
HY-10128	ZM-447439	513.59	20	331771-20-1	Aurora Kinase
HY-10178	PHA-680632	501.62	20	398493-79-3	Aurora Kinase
HY-10126	Barasertib-HQPA	507.56	20	722544-51-6	Aurora Kinase
HY-10255A	Sunitinib	398.47	20	557795-19-4	Autophagy; Mitophagy; PDGFR; VEGFR
HY-10261A	Afatinib (dimaleate)	718.08	20	850140-73-7	Autophagy; EGFR
HY-14394	TBB	434.71	20	17374-26-4	Casein Kinase
HY-10249	GSK-690693	425.48	20	937174-76-0	Akt; Autophagy
HY-14443	XMD8-92	474.55	20	1234480-50-2	ERK
HY-14660	Dabrafenib	519.56	20	1195765-45-7	Raf
HY-101053	Src Inhibitor 1	373.40	20	179248-59-0	Src
HY-13311	Infigratinib	560.48	20	872511-34-7	FGFR
HY-10228	Motesanib	373.45	20	453562-69-1	c-Kit; VEGFR
HY-10115A	PI-103 (Hydrochloride)	384.82	20	371935-79-4	mTOR; PI3K
HY-101429	RG13022	266.29	20	136831-48-6	EGFR
HY-101126	TP-3654	418.46	20	1361951-15-6	Pim
HY-10201A	Sorafenib (Tosylate)	637.03	20	475207-59-1	Autophagy; c-Kit; FLT3; PDGFR; Raf; VEGFR
HY-13994	Mps1-IN-2	480.60	20	1228817-38-6	Mps1; Polo-like Kinase (PLK)
HY-10321	PD173074	523.67	20	219580-11-7	FGFR; VEGFR
HY-14177	B-Raf inhibitor 1	478.94	20	1093100-40-3	Raf
HY-103161	ABT-702 dihydrochloride	536.25	20	1188890-28-9	Adenosine Kinase
HY-13802	SC-514	224.30	40	354812-17-2	IKK
HY-13343	ZM 336372	389.45	20	208260-29-1	Raf
HY-13275	IRAK inhibitor 1	293.37	20	1042224-63-4	IRAK
HY-111388A	SEL120-34A (monohydrochloride)	450.60	20		CDK
HY-10159	Nilotinib	529.52	20	641571-10-0	Autophagy; Bcr-Abl
HY-101272	GDC-0326	382.42	20	1282514-88-8	PI3K
HY-101426	RG14620	275.13	20	136831-49-7	EGFR
HY-10208	Pazopanib	437.52	20	444731-52-6	Autophagy; c-Kit; FGFR; PDGFR; VEGFR
HY-13942	1-NM-PP1	331.41	20	221244-14-0	PKD
HY-10261	Afatinib	485.94	20	850140-72-6	Autophagy; EGFR
HY-13949	SRPIN340	349.35	20	218156-96-8	SRPK
HY-10295	SB 202190	331.34	20	152121-30-7	Autophagy; p38 MAPK
HY-13822	SKI II	302.78	20	312636-16-1	SPHK
HY-101923A	LYN-1604 hydrochloride	621.08	20		ULK
HY-14581	Palomid 529	406.43	20	914913-88-5	mTOR
HY-10223	CUDC-101	434.49	20	1012054-59-9	EGFR; HDAC
HY-10172	IMD-0354	383.67	20	978-62-1	IKK
HY-10193	AZD-1480	348.77	20	935666-88-9	JAK
HY-101244	ZINC00881524	380.46	20	557782-81-7	ROCK
HY-103021	LY3200882	435.52	20	1898283-02-7	TGF-β Receptor
HY-10197	Wortmannin	428.43	20	19545-26-7	ATM/ATR; DNA-PK; PI3K
HY-14393	Emodin	270.24	20	518-82-1	Autophagy; Casein Kinase
HY-10253	AG1024	305.17	20	65678-07-1	Autophagy; IGF-1R
HY-13718	Oglufanide	333.34	20	38101-59-6	VEGFR
HY-10320	Doramapimod	527.66	20	285983-48-4	p38 MAPK; Raf
HY-16294	LY2090314	512.53	20	603288-22-8	GSK-3
HY-12965	S49076	438.50	20	1265965-22-7	c-Met/HGFR; FGFR
HY-19316	NU2058	247.30	40	161058-83-9	CDK
HY-18708	Erdafitinib	446.54	20	1346242-81-6	FGFR
HY-16576	TCS-PIM-1-4a	273.23	20	327033-36-3	Pim
HY-16585	VS-5584	354.41	20	1246560-33-7	mTOR; PI3K
HY-19624	NVP-ACC789	405.29	20	300842-64-2	PDGFR; VEGFR
HY-15965	Uprosertib	429.25	20	1047634-65-0	Akt
HY-19696A	Tauroursodeoxycholate (Sodium)	521.69	20	35807-85-3	Caspase; ERK
HY-16297	Abemaciclib (methanesulfonate)	602.70	20	1231930-82-7	CDK
HY-15968	Entospletinib	411.46	20	1229208-44-9	Syk
HY-18711A	SCR-1481B1	699.98	20	1174161-86-4	c-Met/HGFR; VEGFR
HY-16297A	Abemaciclib	506.59	20	1231929-97-7	CDK
HY-16708A	ZLN024 (hydrochloride)	361.69	20		AMPK
HY-15802	WZ4003	496.99	20	1214265-58-3	AMPK
HY-18965	TAS-301	357.40	20	193620-69-8	PKC
HY-N1374	Magnolin	416.46	20	31008-18-1	ERK
HY-15881	TCS JNK 5a	332.42	20	312917-14-9	JNK
HY-18161	CCT241736	456.37	20	1402709-93-6	Aurora Kinase; FLT3
HY-18955	BI-847325	464.56	20	1207293-36-4	Aurora Kinase; MEK
HY-16071	AT13148	313.78	20	1056901-62-2	Akt; PKA; Ribosomal S6 Kinase (RSK); ROCK
HY-16265	JI-101	466.33	20	900573-88-8	Ephrin Receptor; PDGFR; VEGFR
HY-19730	Olmutinib	486.59	20	1353550-13-6	EGFR
HY-B0789	SU6656	371.45	20	330161-87-0	Src
HY-B1305	Chloropyramine hydrochloride	326.26	20	6170-42-9	FAK; Histamine Receptor; VEGFR
HY-19957	CH5183284	356.38	20	1265229-25-1	FGFR
HY-80013	THZ1	566.05	20	1604810-83-4	CDK
HY-77195	Poloxime	179.22	40	17302-61-3	Polo-like Kinase (PLK)
HY-16961	Sitravatinib	629.68	20	1123837-84-2	c-Kit
HY-17603	Belizatinib	577.73	20	1357920-84-3	ALK; Trk Receptor
HY-N1505	Loureirin A	286.32	20	119425-89-7	Akt
HY-N0785	Ginkgolide C	440.40	20	15291-76-6	AMPK; MMP; Sirtuin
HY-N0737A	Harmine	212.25	40	442-51-3	5-HT Receptor; DYRK; RAD51
HY-19928	Vactosertib	399.42	20	1352608-82-2	TGF-β Receptor
HY-16936	JH-II-127	416.86	20	1700693-08-8	LRRK2
HY-18095	CX-6258	461.94	20	1202916-90-2	Pim
HY-N0021	Verbascoside	624.59	20	61276-17-3	PKC
HY-B0793	AZ-5104	485.58	20	1421373-98-9	EGFR
HY-B0513	Methylthiouracil	142.18	40	56-04-2	ERK; Interleukin Related; NF-κB; TNF Receptor
HY-19834	Fenebrutinib	664.80	20	1434048-34-6	Btk
HY-19992	3-Bromopyruvic acid	166.96	40	1113-59-3	Hexokinase
HY-19707	4μ8C	204.18	40	14003-96-4	IRE1
HY-20180	Pictilisib (dimethanesulfonate)	705.85	10	957054-33-0	Autophagy; PI3K
HY-N0060	Ferulic acid	194.18	40	1135-24-6	FGFR
HY-19815	EGFR-IN-3	530.57	20	1660963-42-7	EGFR
HY-B0486	Lonidamine	321.16	20	50264-69-2	Hexokinase
HY-B0788	LY2409881	485.04	20	946518-61-2	IKK
HY-B0792	CZC-54252	504.99	20	1191911-27-9	LRRK2
HY-13911	Hydroxyfasudil	307.37	20	105628-72-6	ROCK
HY-13902	Berzosertib	463.55	20	1232416-25-9	ATM/ATR
HY-15494	Picropodophyllin	414.41	20	477-47-4	IGF-1R
HY-15687	SAR407899 (hydrochloride)	280.75	20	923262-96-8	ROCK
HY-78263	MNS	193.16	40	1485-00-3	Src; Syk
HY-19832	SC66	276.33	20	871361-88-5	Akt
HY-N0400	Wogonin	284.26	20	632-85-9	Autophagy; CDK; Wnt
HY-A0065	Palbociclib (isethionate)	573.66	20	827022-33-3	CDK
HY-15656A	Ceritinib dihydrochloride	631.06	20	1380575-43-8	ALK; IGF-1R; Insulin Receptor
HY-15719	NU 7026	281.31	10	154447-35-5	DNA-PK
HY-12497	ANA-12	407.49	20	219766-25-3	Trk Receptor
HY-15749	XL228	437.54	20	898280-07-4	Aurora Kinase; Bcr-Abl; IGF-1R; Src
HY-12823	BLU9931	509.38	20	1538604-68-0	FGFR
HY-10583	Y-27632 (dihydrochloride)	320.26	20	129830-38-2	ROCK
HY-50855	Silmitasertib	349.77	20	1009820-21-6	Autophagy; Casein Kinase
HY-13425	Deguelin	394.42	20	522-17-8	Akt
HY-17471A	Metformin (hydrochloride)	165.62	20	1115-70-4	AMPK; Autophagy; Mitophagy
HY-19700	trans-Zeatin	219.24	40	1637-39-4	ERK; MEK
HY-B0791	Altiratinib	510.46	20	1345847-93-9	c-Met/HGFR; FLT3; Trk Receptor; VEGFR
HY-19985	PF-06459988	431.88	20	1428774-45-1	EGFR
HY-B1016	Trapidil	205.26	40	15421-84-8	PDGFR
HY-18314	GW 441756	275.30	20	504433-23-2	Trk Receptor
HY-19977	YU238259	459.95	20	1943733-16-1	DNA-PK
HY-N0752	Scutellarein	286.24	20	529-53-3	Autophagy; Src
HY-18086	TCS PIM-1 1	367.20	20	491871-58-0	Pim
HY-19912	Fruquintinib	393.39	20	1194506-26-7	VEGFR
HY-N1504	Loureirin B	316.35	20	119425-90-0	ERK; JNK; PAI-1; Potassium Channel
HY-B1898	Metadoxine	298.29	20	74536-44-0	PKA
HY-N0039	Ginsenoside Rb1	1109.29	20	41753-43-9	Autophagy; IRAK; Mitophagy; Na+/K+ ATPase; NF-κB
HY-N0590	Corynoxeine	382.45	20	630-94-4	ERK
HY-17044A	Duvelisib (R enantiomer)	416.86	20	1261590-48-0	PI3K
HY-N0183	Formononetin	268.26	20	485-72-3	FGFR
HY-N0371	Pachymic acid	528.76	20	29070-92-6	Akt; ERK
HY-13326	ASP3026	580.74	20	1097917-15-1	ALK
HY-13501	Mubritinib	468.47	20	366017-09-6	EGFR
HY-19807	Indirubin-3'-monoxime	277.28	20	160807-49-8	5-Lipoxygenase; GSK-3
HY-70063	Buparlisib	410.39	20	944396-07-0	PI3K
HY-13328	Sapanisertib	309.33	20	1224844-38-5	Autophagy; mTOR
HY-70044	GSK-1070916	507.63	20	942918-07-2	Aurora Kinase
HY-16962	CC-115	336.35	20	1228013-15-7	DNA-PK; mTOR
HY-16962A	CC-115 (hydrochloride)	372.81	20	1300118-55-1	DNA-PK; mTOR
HY-N0003	Honokiol	266.33	20	35354-74-6	Akt; Autophagy; ERK
HY-N1950	Hispidulin	300.26	20	1447-88-7	Pim
HY-17600	Acalabrutinib	465.51	20	1420477-60-6	Btk
HY-B0764A	Bucladesine (calcium salt)	488.42	20	938448-87-4	PKA
HY-16956	CC-223	397.47	20	1228013-30-6	mTOR
HY-16782	Pexmetinib	556.63	20	945614-12-0	p38 MAPK
HY-N0643	Carnosol	330.42	20	5957-80-2	Ribosomal S6 Kinase (RSK)
HY-13464	ALK-IN-1	529.01	20	1197958-12-5	ALK
HY-N0418	Quercitrin	448.38	20	522-12-3	Autophagy; Ribosomal S6 Kinase (RSK)
HY-18009	LFM-A13	360.00	20	244240-24-2	Btk; JAK; Polo-like Kinase (PLK)
HY-N0154	Neohesperidin dihydrochalcone	612.58	20	20702-77-6	ROS
HY-13280	IRAK inhibitor 6	396.46	20	1042672-97-8	IRAK
HY-B0923	Danthron	240.21	40	117-10-2	AMPK
HY-18299A	Purvalanol A	388.89	20	212844-53-6	Autophagy; CDK
HY-19625	MCB-613	304.39	20	1162656-22-5	Src
HY-16558	Butein	272.25	20	487-52-5	Autophagy; EGFR
HY-15816	Ulixertinib	433.33	20	869886-67-9	ERK
HY-16069	Tucatinib	480.52	20	937263-43-9	EGFR
HY-15897	LDN-212854	406.48	20	1432597-26-6	TGF-β Receptor
HY-15798	UNC2881	463.58	20	1493764-08-1	TAM Receptor
HY-15979A	H-89 (dihydrochloride)	519.28	20	130964-39-5	Autophagy; PKA
HY-15999	Cerdulatinib	445.54	20	1198300-79-6	JAK; Syk
HY-15828	NMS-1286937	532.52	20	1034616-18-6	Polo-like Kinase (PLK)
HY-18652	Ro 5126766	471.46	20	946128-88-7	MEK; Raf
HY-16397A	Phenformin (hydrochloride)	241.72	40	834-28-6	AMPK
HY-18629	SU9516	241.25	40	377090-84-1	Autophagy; CDK
HY-18682	Centrinone	633.65	20	1798871-30-3	Polo-like Kinase (PLK)
HY-19312	3-Methyladenine	149.15	40	5142-23-4	Autophagy; Endogenous Metabolite; Mitophagy; PI3K
HY-13304	LY2874455	444.31	20	1254473-64-7	FGFR
HY-18609	PD158780	330.18	20	171179-06-9	EGFR
HY-N1412	1,3-Dicaffeoylquinic acid	516.45	20	19870-46-3	Akt; PI3K
HY-18748	BQR-695	352.39	20	1513879-21-4	PI4K
HY-18299	Purvalanol B	432.90	20	212844-54-7	CDK
HY-18085	Quercetin	302.24	20	117-39-5	Autophagy; Mitophagy; PI3K
HY-15900	Voxtalisib	270.29	20	934493-76-2	mTOR; PI3K
HY-19352	T56-LIMKi	389.33	20	924473-59-6	LIM Kinase (LIMK)
HY-19341	Compound 401	281.31	20	168425-64-7	DNA-PK
HY-18696	AMG-337	463.46	20	1173699-31-4	c-Met/HGFR
HY-16379	Pacritinib	472.58	20	937272-79-2	FLT3; JAK
HY-19568	Peficitinib	326.39	20	944118-01-8	JAK
HY-18972	PLX8394	542.53	20	1393466-87-9	Raf
HY-15868	HS-173	422.46	20	1276110-06-5	PI3K
HY-15841	CEP-37440	580.12	20	1391712-60-9	ALK; FAK
HY-18749	SC79	364.78	20	305834-79-1	Akt
HY-18990	GSK180736A	365.36	20	817194-38-0	ROCK
HY-N0776	Isorhamnetin	316.26	20	480-19-3	MEK; PI3K
HY-N0865	Ingenol	348.43	20	30220-46-3	PKC
HY-18304	BMS-3	429.27	20	1338247-30-5	LIM Kinase (LIMK)
HY-18305	BMS-5	431.29	20	1338247-35-0	LIM Kinase (LIMK)
HY-16526	Pilaralisib	541.02	20	934526-89-3	PI3K
HY-59047	Tolimidone	202.21	40	41964-07-2	Src
HY-10256	SB 203580	377.43	20	152121-47-6	Akt; Autophagy; Mitophagy; p38 MAPK
HY-13330	AZD4547	463.57	20	1035270-39-3	FGFR
HY-15845	STF-083010	317.38	20	307543-71-1	IRE1
HY-19323	Ceralasertib	412.51	20	1352226-88-0	ATM/ATR
HY-15889A	AMG 925 (HCl)	508.02	10	1401034-19-2	CDK; FLT3
HY-15878	LDC000067	370.43	20	1073485-20-7	CDK
HY-18300	Filgotinib	425.50	20	1206161-97-8	JAK
HY-16712	LDN-214117	419.52	20	1627503-67-6	TGF-β Receptor
HY-18163A	GNE-7915 (tosylate)	615.60	20		LRRK2
HY-18958	CCT245737	379.34	20	1489389-18-5	Checkpoint Kinase (Chk)
HY-15838	ID-8	298.29	20	147591-46-6	DYRK
HY-15800A	CZC-25146	488.54	20	1191911-26-8	LRRK2
HY-18012	Spebrutinib	423.44	20	1202757-89-8	Btk
HY-15982	APY0201	413.48	20	1232221-74-7	Interleukin Related; PIKfyve
HY-18683	Centrinone-B	631.67	20	1798871-31-4	Polo-like Kinase (PLK)
HY-18960	CHZ868	423.42	20	1895895-38-1	JAK
HY-16561	Resveratrol	228.24	40	501-36-0	Autophagy; IKK; Mitophagy
HY-16082	AZD7545	478.87	20	252017-04-2	PDHK
HY-18951	ONO-4059 (analog)	456.50	20	1351635-67-0	Btk
HY-18602	FIIN-2	634.73	20	1633044-56-0	FGFR
HY-N6596	7-Hydroxy-4H-chromen-4-one	162.14	40	59887-89-7	Src
HY-16596	CNX-1351	573.71	20	1276105-89-5	PI3K
HY-10200	BMS-754807	461.49	20	1001350-96-4	IGF-1R; Insulin Receptor
HY-10111	TG100-115	346.34	10	677297-51-7	PI3K
HY-18163	GNE-7915	443.40	20	1351761-44-8	LRRK2
HY-16755	Solcitinib	389.45	20	1206163-45-2	JAK
HY-18750	AZD3759	459.90	20	1626387-80-1	EGFR
HY-16749	Pexidartinib	417.81	20	1029044-16-3	c-Fms; c-Kit
HY-18095A	CX-6258 (hydrochloride hydrate)	516.42	20	1353858-99-7	Pim
HY-16715	Acumapimod	385.42	20	836683-15-9	p38 MAPK
HY-18179	AZD2932	447.49	20	883986-34-3	c-Kit; FLT3; PDGFR; VEGFR
HY-18937	WEHI-345	401.46	20	1354825-58-3	RIP kinase
HY-15951	ML167	335.36	20	1285702-20-6	CDK
HY-10192	NVP-TAE 684	614.20	20	761439-42-3	ALK
HY-10322	Falnidamol	387.84	20	196612-93-8	EGFR
HY-101443	ISCK03	355.45	20	945526-43-2	c-Kit
HY-107837	2-Phospho-L-ascorbic acid trisodium salt	322.05	10	66170-10-3	c-Met/HGFR
HY-10456	TAK-715	399.51	20	303162-79-0	p38 MAPK
HY-10917	GW2580	366.41	20	870483-87-7	c-Fms
HY-10510	BI-D1870	391.42	20	501437-28-1	Autophagy; Ribosomal S6 Kinase (RSK)
HY-10492	Dinaciclib	396.49	20	779353-01-4	CDK
HY-10519	BMS-345541 (free base)	255.32	20	445430-58-0	IKK
HY-10461	PF-573228	491.49	20	869288-64-2	FAK
HY-10527	Telatinib	409.83	20	332012-40-5	c-Kit; PDGFR; VEGFR
HY-10341	Fasudil (Hydrochloride)	327.83	20	105628-07-7	Autophagy; PKA; ROCK
HY-10992	AZD-7762	362.42	20	860352-01-8	Checkpoint Kinase (Chk)
HY-10343	Sotrastaurin	438.48	20	425637-18-9	PKC
HY-10991	MGCD-265 analog	517.60	20	875337-44-3	c-Met/HGFR; VEGFR
HY-10517	Orantinib	310.35	20	252916-29-3	FGFR; PDGFR; VEGFR
HY-10406	Talmapimod	513.00	20	309913-83-5	p38 MAPK
HY-10431	SB-431542	384.39	20	301836-41-9	TGF-β Receptor
HY-10458	PF-562271 (besylate)	665.66	20	939791-38-5	FAK; Pyk2
HY-10459	PF-562271	507.49	20	717907-75-0	FAK; Pyk2
HY-10497	BMS-794833	468.84	20	1174046-72-0	c-Met/HGFR; VEGFR
HY-10518	BMS-345541	291.78	20	547757-23-3	IKK
HY-10595	Ro 28-1675	378.51	20	300353-13-3	Glucokinase
HY-10326	GW788388	425.48	20	452342-67-5	TGF-β Receptor
HY-12481	SAR405	443.85	20	1523406-39-4	Autophagy; PI3K
HY-11003	GW843682X	477.46	20	660868-91-7	Polo-like Kinase (PLK)
HY-11005	BX-912	471.35	20	702674-56-4	PDK-1
HY-13001	Quizartinib	560.67	20	950769-58-1	Autophagy; FLT3
HY-10531	ARRY-380 (analog )	569.63	20	937265-83-3	EGFR
HY-10512	AR-A014418	308.31	20	487021-52-3	GSK-3
HY-10943	GNF-7	547.53	20	839706-07-9	Bcr-Abl
HY-10366	BI-78D3	379.37	20	883065-90-5	JNK
HY-10542	GW 5074	520.94	20	220904-83-6	Raf
HY-10372	PP121	319.36	20	1092788-83-4	mTOR; PDGFR; Src; VEGFR
HY-13050	Sapitinib	473.93	20	848942-61-0	EGFR
HY-10337	Brivanib	370.38	20	649735-46-6	Autophagy; VEGFR
HY-12524	Bikinin	273.08	20	188011-69-0	GSK-3
HY-12432	Gilteritinib	552.71	20	1254053-43-4	FLT3; TAM Receptor
HY-11002	CP-466722	349.35	10	1080622-86-1	ATM/ATR
HY-13018	MRT67307	464.60	20	1190378-57-4	Autophagy; IKK; ULK
HY-10209	Masitinib	498.64	20	790299-79-5	c-Kit; PDGFR
HY-13966	2-Deoxy-D-glucose	164.16	40	154-17-6	Hexokinase
HY-109061	Lazertinib	554.64	20	1903008-80-9	EGFR
HY-10410	TG101209	509.67	20	936091-14-4	Autophagy; FLT3; JAK
HY-10407	SU 5402	296.32	20	215543-92-3	FGFR; PDGFR; VEGFR
HY-10367A	Canertinib (dihydrochloride)	558.86	20	289499-45-2	EGFR
HY-10371	Pim1/AKK1-IN-1	339.35	20	1093222-27-5	Pim
HY-11004	AZ 628	451.52	20	878739-06-1	Raf
HY-12470	PF-4800567	359.81	20	1188296-52-7	Casein Kinase
HY-10981	Lenvatinib	426.85	20	417716-92-8	VEGFR
HY-13334	NVP-BGT226	650.60	20	1245537-68-1	Autophagy; PI3K
HY-13038B	Fostamatinib disodium hexahydrate	732.51	10	914295-16-2	Syk
HY-10424	Milciclib	460.57	20	802539-81-7	Autophagy; CDK
HY-10474	Torkinib	308.34	20	1092351-67-1	Autophagy; Mitophagy; mTOR
HY-10524	GSK1904529A	851.96	20	1089283-49-7	IGF-1R
HY-107371	6-Bromo-2-hydroxy-3-methoxybenzaldehyde	231.04	40	20035-41-0	IRE1
HY-10961	Momelotinib	414.46	20	1056634-68-4	Autophagy; JAK
HY-10501A	SU14813 (maleate)	558.56	20	849643-15-8	c-Kit; PDGFR; VEGFR
HY-10403	PH-797804	477.30	20	586379-66-0	p38 MAPK
HY-11007	GNF-2	374.32	20	778270-11-4	Bcr-Abl
HY-12493A	LY-2584702 (tosylate salt)	617.62	10	1082949-68-5	Ribosomal S6 Kinase (RSK)
HY-12558	LY3009120	424.51	20	1454682-72-4	Autophagy; Raf
HY-10987A	ENMD-2076	375.47	20	934353-76-1	Aurora Kinase; FGFR; FLT3; PDGFR; Src; VEGFR
HY-13012	RepSox	287.32	20	446859-33-2	TGF-β Receptor
HY-103683	PF-06409577	341.79	20	1467057-23-3	AMPK
HY-10580	GSK 3 Inhibitor IX	356.17	20	667463-62-9	CDK; GSK-3
HY-10962	Momelotinib sulfate	610.62	20	1056636-06-6	Autophagy; JAK
HY-107145	Ningetinib Tosylate	728.79	20	1394820-77-9	c-Met/HGFR; TAM Receptor; VEGFR
HY-10804	CCT 137690	551.48	20	1095382-05-0	Aurora Kinase
HY-10432A	A 83-01 sodium salt	444.51	20		TGF-β Receptor
HY-10558	CYC-116	368.46	20	693228-63-6	Aurora Kinase
HY-11000	GSK429286A	432.37	20	864082-47-3	ROCK
HY-10328	Neflamapimod	436.26	20	209410-46-8	p38 MAPK
HY-12477	PF-06447475	305.33	20	1527473-33-1	LRRK2
HY-13461A	PHA-767491 (hydrochloride)	249.70	40	942425-68-5	CDK
HY-10374	Semaxinib	238.28	40	204005-46-9	VEGFR
HY-10501	SU14813	442.48	20	627908-92-3	c-Kit; PDGFR; VEGFR
HY-10402	Losmapimod	383.46	10	585543-15-3	Autophagy; p38 MAPK
HY-10579	Pluripotin	550.54	20	839707-37-8	ERK; Ribosomal S6 Kinase (RSK)
HY-10520	CGP 57380	244.23	40	522629-08-9	MNK
HY-108330	AG126	215.17	40	118409-62-4	ERK
HY-109584	FLT3-IN-1	530.66	20	1472797-69-5	FLT3
HY-107145A	Ningetinib	556.58	20	1394820-69-9	c-Met/HGFR; TAM Receptor; VEGFR
HY-10999A	Trametinib (DMSO solvate)	693.53	10	1187431-43-1	MEK
HY-10336	Brivanib (alaninate)	441.46	20	649735-63-7	Autophagy; VEGFR
HY-12653	LDC4297	432.52	20	1453834-21-3	CDK
HY-13454	CID 2011756	396.87	20	638156-11-3	PKD
HY-10401	VX-702	404.32	20	745833-23-2	p38 MAPK
HY-10875	LRRK2-IN-1	570.69	20	1234480-84-2	LRRK2
HY-10409	Fedratinib	524.68	20	936091-26-8	JAK
HY-103618	THZ531	558.07	20	1702809-17-3	CDK
HY-10514	BX795	591.47	20	702675-74-9	PDK-1
HY-10799	EG00229	611.60	20	1210945-69-9	VEGFR
HY-10578	PD 169316	360.34	20	152121-53-4	Autophagy; p38 MAPK
HY-10422	AZD-8055	465.54	20	1009298-09-2	Autophagy; mTOR
HY-10966	SB-590885	453.54	20	405554-55-4	Raf
HY-10338	Foretinib	632.65	20	849217-64-7	c-Met/HGFR; VEGFR
HY-11006	KU-57788	413.49	20	503468-95-9	CRISPR/Cas9; DNA-PK
HY-13417A	AICAR (phosphate)	356.23	20	681006-28-0	AMPK; Autophagy; Mitophagy
HY-15166	SB1317	372.46	20	937270-47-8	CDK; FLT3; JAK
HY-15200	Agerafenib	517.46	20	1188910-76-0	Raf
HY-15244	Alpelisib	441.47	20	1217486-61-7	PI3K
HY-12054	Hesperadin	516.65	20	422513-13-1	Aurora Kinase; Autophagy
HY-12041	SP600125	220.23	40	129-56-6	Autophagy; JNK
HY-12036	GSK1059615	333.36	10	958852-01-2	mTOR; PI3K
HY-12037	Rigosertib (sodium)	473.47	20	592542-60-4	Polo-like Kinase (PLK)
HY-15260A	XL413 (hydrochloride)	326.18	10	1169562-71-3	CDK
HY-15358	ALK inhibitor 2	518.03	20	761438-38-4	ALK
HY-15307	SLx-2119	452.51	20	911417-87-3	ROCK
HY-12869	AZD-8835	469.54	20	1620576-64-8	PI3K
HY-15155	MLN0905	486.56	20	1228960-69-7	Polo-like Kinase (PLK)
HY-15202	Binimetinib	441.23	20	606143-89-9	Autophagy; MEK
HY-15196	TAK-285	547.96	20	871026-44-7	EGFR
HY-15174	Dactolisib (Tosylate)	641.74	20	1028385-32-1	Autophagy; mTOR; PI3K
HY-15164	Icotinib (Hydrochloride)	427.88	20	1204313-51-8	EGFR
HY-15240	c-Kit-IN-1	489.47	20	1225278-16-9	c-Kit; c-Met/HGFR
HY-12045	HMN-214	424.47	20	173529-46-9	Polo-like Kinase (PLK)
HY-12058	AZD8330	461.23	20	869357-68-6	MEK
HY-15270	BMS-911543	432.52	20	1271022-90-2	JAK
HY-15275	BMS-265246	345.34	20	582315-72-8	CDK
HY-15312	WP1066	356.22	20	857064-38-1	JAK; STAT
HY-12704	ITD-1	415.52	20	1099644-42-4	TGF-β Receptor
HY-14985	BAY 61-3606 (dihydrochloride)	463.32	20	648903-57-5	Syk
HY-12019	SGX-523	359.41	20	1022150-57-7	c-Met/HGFR
HY-12009	Pazopanib (Hydrochloride)	473.98	20	635702-64-6	Autophagy; c-Fms; c-Kit; FGFR; PDGFR; VEGFR
HY-12018	Vatalanib (dihydrochloride)	419.73	20	212141-51-0	VEGFR
HY-112897	IITZ-01	482.51	20	1807988-47-1	Autophagy; PI3K
HY-12003	SNS-314	527.04	20	1146618-41-8	Aurora Kinase
HY-12034	WYE-354	495.53	20	1062169-56-5	Autophagy; mTOR
HY-12201	TAK-901	504.64	20	934541-31-8	Aurora Kinase
HY-15339	CVT-313	400.47	20	199986-75-9	CDK
HY-15343	CEP-33779	462.57	20	1257704-57-6	JAK
HY-15315	Baricitinib	371.42	20	1187594-09-7	JAK
HY-14731	VE-821	368.41	20	1232410-49-9	ATM/ATR
HY-12289A	Defactinib (hydrochloride)	546.95	20	1073160-26-5	FAK
HY-12016	KU-55933	395.49	20	587871-26-9	ATM/ATR; Autophagy
HY-112161	BMS-986195	370.42	20	1912445-55-6	Btk
HY-11012	TDZD-8	222.26	40	327036-89-5	GSK-3
HY-12017	PF-04217903	372.38	20	956905-27-4	c-Met/HGFR
HY-12026	WZ4002	494.97	20	1213269-23-8	EGFR
HY-12055	BIX02188	412.48	20	334949-59-6	ERK; MEK
HY-12048	Chelerythrine Chloride	383.82	5	3895-92-9	Autophagy; PKC
HY-12235	PI-3065	506.64	20	955977-50-1	PI3K
HY-15323	PRT062607 (Hydrochloride)	429.91	20	1370261-97-4	Syk
HY-15437	SL327	335.35	20	305350-87-2	MEK
HY-12274	ML347	352.39	20	1062368-49-3	TGF-β Receptor
HY-12300	CFI-400945 (free base)	534.65	20	1338806-73-7	Polo-like Kinase (PLK)
HY-11999	CGI-1746	579.69	20	910232-84-7	Autophagy; Btk
HY-15180	Buparlisib (Hydrochloride)	446.85	20	1312445-63-8	PI3K
HY-114166	2-D08	270.24	20	144707-18-6	E1/E2/E3 Enzyme; TAM Receptor
HY-15217	CHR-6494	292.34	20	1333377-65-3	Haspin Kinase
HY-15164A	Icotinib	391.42	20	610798-31-7	EGFR
HY-12035	AMG-208	383.40	10	1002304-34-8	c-Met/HGFR
HY-12071A	LDN193189 (Hydrochloride)	552.33	20	1062368-62-0	TGF-β Receptor
HY-12043	SB 525334	343.42	20	356559-20-1	TGF-β Receptor
HY-15248	GDC-0349	452.55	20	1207360-89-1	Autophagy; mTOR
HY-15431	Capivasertib	428.92	20	1143532-39-1	Akt; Autophagy
HY-12334	HTH-01-015	468.55	20	1613724-42-7	AMPK
HY-50898A	Lapatinib (ditosylate)	925.46	20	388082-77-7	Autophagy; EGFR
HY-112424	ETC-206	408.45	20	1464151-33-4	MNK
HY-12047	Ponatinib	532.56	20	943319-70-8	Autophagy; Bcr-Abl; FGFR; PDGFR; Src; VEGFR
HY-15177	PF-04691502	425.48	20	1013101-36-4	mTOR; PI3K
HY-12042	Pimasertib	431.20	20	1236699-92-5	MEK
HY-12031	U0126	426.56	20	1173097-76-1	Autophagy; MEK; Mitophagy
HY-12038	Ki8751	469.41	20	228559-41-9	VEGFR
HY-12044	Cabozantinib (S-malate)	635.59	20	1140909-48-3	VEGFR
HY-12059A	AT7867 (dihydrochloride)	410.77	20	1431697-86-7	Akt; PKA; Ribosomal S6 Kinase (RSK)
HY-15315A	Baricitinib (phosphate)	469.41	20	1187595-84-1	JAK
HY-15294	CZC24832	364.40	20	1159824-67-5	PI3K
HY-14715B	CCT241533 (hydrochloride)	478.94	20	1431697-96-9	Checkpoint Kinase (Chk)
HY-12763	GNE-317	414.48	20	1394076-92-6	mTOR; PI3K
HY-112113	SLV-2436	350.80	20	2095704-43-9	MNK
HY-12017A	PF-04217903 (methanesulfonate)	468.49	20	956906-93-7	c-Met/HGFR
HY-112167	GDC-0575	378.27	20	1196541-47-5	Checkpoint Kinase (Chk)
HY-15160B	TAK-960 (dihydrochloride)	634.52	20		Polo-like Kinase (PLK)
HY-15241	NVP-LCQ195	460.33	20	902156-99-4	CDK
HY-12056	BIX02189	440.54	20	1265916-41-3	ERK; MEK
HY-12049	CCT129202	497.02	10	942947-93-5	Aurora Kinase
HY-12039	Lyn-IN-1	576.62	20	887650-05-7	Bcr-Abl
HY-15247	Vistusertib	462.54	20	1009298-59-2	Autophagy; mTOR
HY-15424	5-Iodotubercidin	392.15	20	24386-93-4	Adenosine Kinase
HY-14720	Rabusertib	436.30	20	911222-45-2	Autophagy; Checkpoint Kinase (Chk)
HY-15438	SB 415286	359.72	20	264218-23-7	GSK-3
HY-110096	A-484954	289.29	20	142557-61-7	CaMK
HY-15245	GSK2636771	433.42	20	1372540-25-4	PI3K
HY-15246	TAK-580	506.29	20	1096708-71-2	Raf
HY-112842	MBQ-167	338.41	20	2097938-73-1	CDK; Ras
HY-12000	AG-490	294.30	20	133550-30-8	Autophagy; EGFR; STAT
HY-12050	CP-673451	417.50	20	343787-29-1	PDGFR
HY-12046	PIK-93	389.88	20	593960-11-3	PI3K; PI4K
HY-12067	R406	628.63	20	841290-81-1	Syk
HY-15336	AG 555	322.36	20	133550-34-2	EGFR
HY-15290	AIM-100	371.43	20	873305-35-2	Ack1
HY-14711	Reversine	393.49	20	656820-32-5	Aurora Kinase
HY-12678	Entrectinib	560.64	20	1108743-60-7	ALK; Autophagy; ROS; Trk Receptor
HY-19836	PF06650833	361.37	20	1817626-54-2	IRAK
HY-78349	A 77-01	286.33	20	607737-87-1	TGF-β Receptor
HY-N0431	Astragaloside IV	784.97	20	84687-43-4	ERK; JNK; MMP
HY-N0645	Dicoumarol	336.29	10	66-76-2	PDHK
HY-B0795	MHY1485	387.39	20	326914-06-1	Autophagy; mTOR
HY-13281	PIK-75	488.74	20	372196-77-5	DNA-PK; PI3K
HY-N0417	Cucurbitacin E	556.69	20	18444-66-1	Autophagy; CDK
HY-18030A	CEP-28122 (mesylate salt)	635.17	10		ALK
HY-18072	GSK2606414	451.44	20	1337531-36-8	PERK
HY-B1221	Flufenamic acid	281.23	20	530-78-9	AMPK; Calcium Channel; Chloride Channel; COX; Potassium Channel
HY-18008	PS-1145	322.75	20	431898-65-6	IKK
HY-13491	GNF-5837	535.49	20	1033769-28-6	Trk Receptor
HY-13300	SR-3677	408.45	20	1072959-67-1	Autophagy; ROCK
HY-N0044	Ginsenoside Re	947.15	20	52286-59-6	Amyloid-β; JNK; NF-κB
HY-70061	Aurora A inhibitor I	588.08	20	1158838-45-9	Aurora Kinase
HY-17044	Duvelisib	416.86	20	1201438-56-3	PI3K
HY-19713	LJI308	368.38	20	1627709-94-7	Ribosomal S6 Kinase (RSK)
HY-N0773	Isovitexin	432.38	20	38953-85-4	JNK; NF-κB
HY-B0713	Amlexanox	298.29	20	68302-57-8	IKK
HY-B0764	Bucladesine (sodium salt)	491.37	20	16980-89-5	PKA
HY-13462	LY-364947	272.30	20	396129-53-6	TGF-β Receptor
HY-80013A	THZ1 (Hydrochloride)	602.51	20		CDK
HY-17537	APY29	332.36	20	1216665-49-4	IRE1
HY-19712	LJH685	381.42	20	1627710-50-2	Ribosomal S6 Kinase (RSK)
HY-15777	Ribociclib	434.54	20	1211441-98-3	CDK
HY-N0674A	Dehydrocorydaline (chloride)	401.88	20	10605-03-5	p38 MAPK
HY-N0112	Dihydromyricetin	320.25	20	27200-12-0	Autophagy; mTOR
HY-13298	Mps1-IN-1	535.66	20	1125593-20-5	Mps1
HY-N0109	Salidroside	300.30	20	10338-51-9	mTOR
HY-13290	KN-62	721.84	20	127191-97-3	CaMK; P2X Receptor
HY-N0751	Scutellarin	462.36	20	27740-01-8	Akt; STAT
HY-19816A	Avitinib (maleate)	603.60	20	1557268-88-8	EGFR
HY-13308	Regorafenib (Hydrochloride)	519.28	20	835621-07-3	Autophagy; PDGFR; Raf; VEGFR
HY-19805	STO-609	314.29	20	52029-86-4	CaMK
HY-N0004	Oridonin	364.43	20	28957-04-2	Akt
HY-19928A	Vactosertib (Hydrochloride)	435.88	20	1352610-25-3	TGF-β Receptor
HY-15767	TAK-632	554.52	20	1228591-30-7	Aurora Kinase; Raf
HY-15760	Necrostatin-1	259.33	20	4311-88-0	Autophagy; RIP kinase
HY-15771	Tirabrutinib	454.48	20	1351636-18-4	Btk
HY-15755	RKI-1447	326.37	20	1342278-01-6	ROCK
HY-50662	A-769662	360.39	20	844499-71-4	AMPK
HY-50858	Ruxolitinib (phosphate)	404.36	20	1092939-17-7	Autophagy; JAK; Mitophagy
HY-50856	Ruxolitinib	306.37	20	941678-49-5	Autophagy; JAK; Mitophagy
HY-40354A	Tofacitinib (citrate)	504.49	20	540737-29-9	JAK
HY-U00439A	Protein kinase inhibitors 1 hydrochloride	419.89	20		DYRK
HY-50940	AT7519	382.24	20	844442-38-2	CDK
HY-50710	KU-0063794	465.54	20	938440-64-3	mTOR
HY-50686	Tivantinib	369.42	20	905854-02-6	c-Met/HGFR
HY-50868	Bafetinib	576.62	20	859212-16-1	Autophagy; Bcr-Abl
HY-15729A	Rociletinib hydrobromide	636.46	20	1446700-26-0	EGFR
HY-50706	Selumetinib	457.68	20	606143-52-6	MEK
HY-50094	Pictilisib	513.64	20	957054-30-7	Autophagy; PI3K
HY-N6631	7-Methoxyisoflavone	252.26	20	1621-56-3	AMPK
HY-50767A	Palbociclib (hydrochloride)	483.99	20	827022-32-2	CDK
HY-15772	Osimertinib	499.61	20	1421373-65-0	EGFR
HY-15738	GNF-5	418.37	20	778277-15-9	Bcr-Abl
HY-51424	PLX-4720	413.83	20	918505-84-7	Raf
HY-50905	Dovitinib	392.43	20	405169-16-6	c-Kit; FGFR; FLT3; PDGFR; VEGFR
HY-20878	Tyrphostin AG 879	316.46	20	148741-30-4	EGFR; Trk Receptor
HY-50864	GDC-0879	334.37	20	905281-76-7	Raf
HY-15771A	Tirabrutinib (hydrochloride)	490.94	20	1439901-97-9	Btk
HY-30237	Seliciclib	354.45	20	186692-46-6	CDK
HY-15777A	Ribociclib hydrochloride	471.00	20	1211443-80-9	CDK
HY-50683	JNJ-38877605	377.35	20	943540-75-8	c-Met/HGFR
HY-32721	Neratinib	557.04	10	698387-09-6	EGFR
HY-15772A	Osimertinib mesylate	595.71	10	1421373-66-1	EGFR
HY-15761	AZD2858	453.52	20	486424-20-8	GSK-3
HY-50847	ZSTK474	417.41	20	475110-96-4	Autophagy; PI3K
HY-50698	BI 2536	521.65	20	755038-02-9	Epigenetic Reader Domain; Polo-like Kinase (PLK)
HY-50943	AT7519 (Hydrochloride)	418.71	20	902135-91-5	CDK
HY-50295	CI-1040	478.66	10	212631-79-3	MEK
HY-15730	Poziotinib	491.34	20	1092364-38-9	EGFR
HY-50896	Erlotinib	393.44	20	183321-74-6	Autophagy; EGFR
HY-15797	UNC2250	440.58	10	1493694-70-4	TAM Receptor
HY-15764A	A 419259 (trihydrochloride)	592.00	10	1435934-25-0	Src
HY-50878	Crizotinib	450.34	20	877399-52-5	ALK; Autophagy; c-Met/HGFR
HY-50751	Linifanib	375.40	20	796967-16-3	Autophagy; FLT3; PDGFR; VEGFR
HY-50946	Imatinib (Mesylate)	589.71	20	220127-57-1	Autophagy; Bcr-Abl; c-Kit; PDGFR
HY-W001179	2,5-Dihydroxybenzoic acid	154.12	40	490-79-9	Endogenous Metabolite; FGFR
HY-50904	Nintedanib	539.62	20	656247-17-5	FGFR; PDGFR; VEGFR
HY-15777B	Ribociclib succinate	552.63	20	1374639-75-4	CDK
HY-50514	AT9283	381.43	20	896466-04-9	Aurora Kinase; Autophagy; JAK
HY-50910	Temsirolimus	1030.29	20	162635-04-3	mTOR
HY-40354	Tofacitinib	312.37	20	477600-75-2	JAK
HY-15777C	Ribociclib succinate hydrate	570.64	20	1374639-79-8	CDK
HY-50895A	Gefitinib (hydrochloride)	483.36	2.5	184475-55-6	EGFR
HY-32718	Pelitinib	467.92	20	257933-82-7	EGFR; Src
HY-50895	Gefitinib	446.90	20	184475-35-2	Autophagy; EGFR
HY-50878A	Crizotinib (hydrochloride)	486.80	20	1415560-69-8	ALK; Autophagy; c-Met/HGFR
HY-15779A	K145 (hydrochloride)	384.92	20	1449240-68-9	SPHK
HY-15773	PF-4708671	390.41	20	1255517-76-0	Ribosomal S6 Kinase (RSK)
HY-50898	Lapatinib	581.06	20	231277-92-2	Autophagy; EGFR
HY-50855B	Silmitasertib (sodium salt)	371.75	20	1309357-15-0	Autophagy; Casein Kinase
HY-50909	Perifosine	461.66	20	157716-52-4	Akt; Autophagy
HY-50877	GSK461364	543.60	20	929095-18-1	Polo-like Kinase (PLK)
HY-N0235	Bakuchiol	256.38	20	10309-37-2	p38 MAPK
HY-N2341	Palmitelaidic Acid	254.41	20	10030-73-6	AMPK; Glucokinase; PPAR

## Sheet: Supplementary Table 5
Supplementary Table 5. Baseline characteristics of newly-diagnosed ALL patients with or without KRAS, NRAS, HRAS mutation.
Characteristics		without KRAS mutation	with KRAS mutation	P.value	without NRAS mutation	with NRAS mutation	P.value	without HRAS mutation	with HRAS mutation	P.value
	Case Number (N=)	284	49		300	33		331	2
Age (%)	>=1, =<10	259 (91.2)	45 (91.8)	1	274 (91.3)	30 (90.9)	1	302 (91.2)	2 (100.0)	1
	<1, >10	25 (8.8)	4 (8.2)		26 (8.7)	3 (9.1)		29 (8.8)	0 (0.0)
Gender (%)	Female	105 (37.0)	23 (46.9)	0.205	117 (39.0)	11 (33.3)	0.576	126 (38.1)	2 (100.0)	0.147
	Male	179 (63.0)	26 (53.1)		183 (61.0)	22 (66.7)		205 (61.9)	0 (0.0)
WBC (%)	<50 x 109/L	217 (76.7)	45 (93.8)	0.006	234 (78.3)	28 (87.5)	0.261	260 (79.0)	2 (100.0)	1
	>=50 x 109/L	66 (23.3)	3 (6.2)		65 (21.7)	4 (12.5)		69 (21.0)	0 (0.0)
Liver (%)	<2 cm	141 (49.6)	19 (38.8)	0.105	144 (48.0)	16 (48.5)	0.647	159 (48.0)	1 (50.0)	1
	>=2, <5 cm	117 (41.2)	28 (57.1)		132 (44.0)	13 (39.4)		144 (43.5)	1 (50.0)
	>=5 cm	26 (9.2)	2 (4.1)		24 (8.0)	4 (12.1)		28 (8.5)	0 (0.0)
Spleen (%)	<2 cm	177 (62.3)	30 (61.2)	0.817	190 (63.3)	17 (51.5)	0.075	205 (61.9)	2 (100.0)	0.607
	>=2, <5 cm	88 (31.0)	17 (34.7)		94 (31.3)	11 (33.3)		105 (31.7)	0 (0.0)
	>=5 cm	19 (6.7)	2 (4.1)		16 (5.3)	5 (15.2)		21 (6.3)	0 (0.0)
Mediastinal mass (%)	No	277 (97.5)	49 (100.0)	0.6	293 (97.7)	33 (100.0)	1	324 (97.9)	2 (100.0)	1
	Yes	7 (2.5)	0 (0.0)		7 (2.3)	0 (0.0)		7 (2.1)	0 (0.0)
FAB subtype (%)	L1	47 (16.7)	11 (22.4)	0.589	52 (17.4)	6 (18.8)	0.502	57 (17.4)	1 (50.0)	0.58
	L2	183 (65.1)	31 (63.3)		191 (64.1)	23 (71.9)		213 (64.9)	1 (50.0)
	L3	51 (18.1)	7 (14.3)		55 (18.5)	3 (9.4)		58 (17.7)	0 (0.0)
Immunophenotype (%)	B-ALL	254 (89.4)	49 (100.0)	0.012	272 (90.7)	31 (93.9)	0.753	301 (90.9)	2 (100.0)	1
	T-ALL	30 (10.6)	0 (0.0)		28 (9.3)	2 (6.1)		30 (9.1)	0 (0.0)
Fusion genes (%)	not identified	174 (61.3)	43 (87.8)	0.005	187 (62.3)	30 (90.9)	0.002	216 (65.3)	1 (50.0)	0.104
	ETV6-RUNX1	64 (22.5)	3 (6.1)		67 (22.3)	0 (0.0)		67 (20.2)	0 (0.0)
	E2A-fusion	15 (5.3)	0 (0.0)		15 (5.0)	0 (0.0)		15 (4.5)	0 (0.0)
	MLL rearrangement	5 (1.8)	1 (2.0)		6 (2.0)	0 (0.0)		5 (1.5)	1 (50.0)
	BCR-ABL	13 (4.6)	0 (0.0)		13 (4.3)	0 (0.0)		13 (3.9)	0 (0.0)
	Other fusion	13 (4.6)	2 (4.1)		12 (4.0)	3 (9.1)		15 (4.5)	0 (0.0)
CNSL (%)	No	275 (97.2)	49 (100.0)	0.61	292 (97.7)	32 (97.0)	0.571	322 (97.6)	2 (100.0)	1
	Yes	8 (2.8)	0 (0.0)		7 (2.3)	1 (3.0)		8 (2.4)	0 (0.0)
GC response (%)	Good	249 (87.7)	36 (73.5)	0.014	257 (85.7)	28 (84.8)	0.799	283 (85.5)	2 (100.0)	1
	Poor	35 (12.3)	13 (26.5)		43 (14.3)	5 (15.2)		48 (14.5)	0 (0.0)
D19 MRD (%)	<1%	222 (78.4)	37 (75.5)	0.709	232 (77.6)	27 (81.8)	0.664	258 (78.2)	1 (50.0)	0.392
	>=1%	61 (21.6)	12 (24.5)		67 (22.4)	6 (18.2)		72 (21.8)	1 (50.0)
D46 (%)	>=0.1%	258 (92.1)	46 (93.9)	1	273 (92.2)	31 (93.9)	1	303 (92.7)	1 (50.0)	0.146
	<0.1%	22 (7.9)	3 (6.1)		23 (7.8)	2 (6.1)		24 (7.3)	1 (50.0)
Risk stratification (%)	Low Risk	138 (48.6)	30 (61.2)	0.225	149 (49.7)	19 (57.6)	0.691	167 (50.5)	1 (50.0)	1
	Intermediate Risk	139 (48.9)	19 (38.8)		144 (48.0)	14 (42.4)		157 (47.4)	1 (50.0)
	High Risk	7 (2.5)	0 (0.0)		7 (2.3)	0 (0.0)		7 (2.1)	0 (0.0)

## Sheet: Supplementary Table 6
Supplementary Table 6. Baseline characteristics of relapsed ALL patients with or without KRAS, NRAS mutation.
Characteristics		without KRAS mutation	with KRAS mutation	P.value	without NRAS mutation	with NRAS mutation	P.value
	Case Number (N=)	15	3		16	2
Age (%)	>=1, =<10	10 ( 76.9)	4 ( 80.0)	1	13 ( 81.2)	1 ( 50.0)	0.405
	<1, >10	3 ( 23.1)	1 ( 20.0)		3 ( 18.8)	1 ( 50.0)
Gender (%)	Female	4 ( 30.8)	4 ( 80.0)	0.118	6 ( 37.5)	2 (100.0)	0.183
	Male	9 ( 69.2)	1 ( 20.0)		10 ( 62.5)	0 ( 0.0)
WBC (%)	<50 x 109/L	13 (100.0)	5 ( 100.0)	NA	16 ( 100.0)	2 (100.0)	NA
Liver (%)	<2 cm	9 ( 69.2)	2 ( 40.0)	0.422	11 ( 68.8)	0 ( 0.0)	0.137
	>=2, <5 cm	3 ( 23.1)	2 ( 40.0)		4 ( 25.0)	1 ( 50.0)
	>=5 cm	1 ( 7.7)	1 ( 20.0)		1 ( 6.2)	1 ( 50.0)
Spleen (%)	<2 cm	9 ( 69.2)	2 ( 40.0)	0.615	11 ( 68.8)	0 ( 0.0)	0.137
	>=2, <5 cm	2 ( 15.4)	2 ( 40.0)		3 ( 18.8)	1 ( 50.0)
	>=5 cm	2 ( 15.4)	1 ( 20.0)		2 ( 12.5)	1 ( 50.0)
Immunophenotype (%)	B-ALL	13 (100.0)	5 (100.0)	NA	16 (100.0)	2 (100.0)	NA
Fusion genes (%)	not identified	8 ( 61.5)	3 ( 60.0)	0.73	11 ( 68.8)	0 ( 0.0)	0.098
	ETV6-RUNX1	3 ( 23.1)	1 ( 20.0)		3 ( 18.8)	1 ( 50.0)
	E2A-fusion	1 ( 7.7)	0 ( 0.0)		1 ( 6.2)	0 ( 0.0)
	BCR-ABL	1 ( 7.7)	0 ( 0.0)		1 ( 6.2)	0 ( 0.0)
	others	0 ( 0.0)	1 ( 20.0)		0 ( 0.0)	1 ( 50.0)
BM relapse (%)	No	4 ( 30.8)	0 ( 0.0)	0.278	4 ( 25.0)	0 ( 0.0)	1
	Yes	9 ( 69.2)	5 (100.0)		12 ( 75.0)	2 (100.0)
CNS relapse (%)	No	11 ( 84.6)	4 ( 80.0)	1	14 ( 87.5)	1 ( 50.0)	0.314
	Yes	2 ( 15.4)	1 ( 20.0)		2 ( 12.5)	1 ( 50.0)
Testis relapse (%)	No	8 ( 61.5)	5 (100.0)	0.249	11 ( 68.8)	2 (100.0)	1
	Yes	5 ( 38.5)	0 ( 0.0)		5 ( 31.2)	0 ( 0.0)
Risk stratification (%)	Standard risk	3 ( 23.1)	1 ( 20.0)	0.769	3 ( 18.8)	1 ( 50.0)	0.098
	Intermediate risk	9 ( 69.2)	3 ( 60.0)		12 ( 75.0)	0 ( 0.0)
	High risk	1 ( 7.7)	1 ( 20.0)		1 ( 6.2)	1 ( 50.0)

## Sheet: Supplementary Table 7
Supplementary Table 7. Comparision RAS mutation in diagnostic and relapsed ALL patients.
RAS mutation		Newly diagnosed	Relpased	p.value
		(N = 333)	(N = 18)
HRAS mutation	No	331 (99.4)	18 (100.0)	1
	Yes	2 (0.6)	0 (0.0)
KRAS mutation	No	284 (85.3)	13 (72.2)	0.171
	Yes	49 (14.7)	5 ( 27.8)
NRAS mutation	No	300 (90.1)	16 (88.9)	0.697
	Yes	33 (9.9)	2 (11.1)

## Sheet: Supplementary Table 8
Supplementary Table 8. Summary of NRAS leukemogensis capacity
NRAS variant	Relative Capacity
EV	1.15287
NRAS	1.19122
G12D	3.44589
G12V	4.34013
G12R	4.70608
G12W	4.24509
G12C	3.3574
G12A	2.36005
G12S	1.28718
G12L	5.28708
G12T	6.14391
G12I	4.83059
G12K	4.76771
G12Q	4.01517
G12H	2.87929
G12E	2.64171
G12N	2.80681
G12M	2.47002
G12P	1.56669
G12Y	1.55265
G12S	1.28718
G12F	1.44628
G13R	3.6961
G13V	2.05453
G13C	1.84714
G13D	1.73852
G60V	2.59618
G60E	1.37385
Q61L	6.27158
Q61R	4.71512
Q61K	3.2689
Q61H	2.30661
Q61P	1.50502
A146T	2.32268
Y64>SVPGLAY	5.23618

## Sheet: Supplementary Table 9
Supplementary Table 9. Summary of HDS results
Cmpd	Target	NRAS	G12D	G12C	G12V	G12T	G12L	G12N
Harmine	5-HT Receptor; DYRK; RAD51	17.93	14.51	9.582	12.36	9.931		11.85
Indirubin-3'-monoxime	5-Lipoxygenase; GSK-3	4.603	4.303	5.338	4.187	4.317	15.2	4.924
AIM-100	Ack1	1.76e-11	8.94	16.5		18	24.6	54.5
KRCA-0008	Ack1; ALK	1.449	1.858	1.663	1.599	1.572	2.098	1.56
5-Iodotubercidin	Adenosine Kinase	1.273	0.8538	1.159	1.177	1.197	1.046	1.391
ABT-702 dihydrochloride	Adenosine Kinase	8.961	8.372	8.028	10.12	7.753	12.39	12.35
Afuresertib	Akt		12.23	1447		20	111	14.65
Afuresertib (hydrochloride)	Akt	10.29	10.71	9.753	13.25	11.56	10.8	11.25
AKT inhibitor VIII	Akt	451.7	1.295	2.787	8.496	1.226	4.349	6.56
Deguelin(22)	Akt	1.343	1.902	0.4297	0.3251	0.3759	1.111	10.47
Ipatasertib	Akt	39.98	21.28	30.6	26.18	16.79	21.16	35.62
Ipatasertib dihydrochloride	Akt		16.22	26.45	20.12	24.27	14.58	17.9
Loureirin A	Akt			2.3e-07	4.08e-07	2.5e-07	5.77e-07
Oridonin	Akt	2.86	1.413	1.098	1.712	1.09	1.893	1.949
PHT-427	Akt	314.9	91.33	37.98		40.12	16.33	11.95
SC66(12)	Akt	0.454	0.6467	0.6338	0.43	0.3331	0.5904	0.7311
SC79	Akt		33.19		21.15	23.09	74.03	232.3
Uprosertib	Akt	11	10.33	11.07	9.999	6.239	9.415	10.15
Capivasertib	Akt; Autophagy	19.1	7.013	12.15	13.81	9.527	11.42	18.85
CCT128930	Akt; Autophagy	4	2.708	3.247	2.662	2.953	3.256	3.411
GSK-690693	Akt; Autophagy	57.9	45.76	23.38	48.84	287.4	2134	58.97
MK 2206 (dihydrochloride)	Akt; Autophagy	6.44	5.148	2.474	5.163	4.383	3.038	4.48
Perifosine	Akt; Autophagy			0	1.44e-13	2.57e-09
Honokiol	Akt; Autophagy; ERK		11.86	1.72e-13	10.19	10.02		10.72
SB 203580	Akt; Autophagy; Mitophagy; p38 MAPK	21.26	11.41	7.854	11.84	97.13	18.03	45.65
Triciribine	Akt; DNA/RNA Synthesis; HIV	3.796	4.079	6.324	2.702	7.172	4.753	1.1
Pachymic acid	Akt; ERK	83.56	61.21		9181393865	152.8	219.7	34.88
TIC10	Akt; ERK; TNF Receptor	2.133	2.52	3.384	2.945	1.944	2.86	2.086
1,3-Dicaffeoylquinic acid	Akt; PI3K					1.85e-06	2.9e-06
AT7867	Akt; PKA; Ribosomal S6 Kinase (RSK)	4.849	3.325	4.279	5.234	3.63	5.186	5.15
AT7867 (dihydrochloride)	Akt; PKA; Ribosomal S6 Kinase (RSK)	4.022	2.408	1.51	1.638	3.57	3.425	4.542
AT13148	Akt; PKA; Ribosomal S6 Kinase (RSK); ROCK	5.591	1.538	2.08	1.971	1.849	2.752	2.956
Scutellarin	Akt; STAT			11.99	1.74e-06			1.96e+108
Alectinib	ALK	1.158	0.6732	1.327	0.8061	0.8937	0.8614	0.4093
Alectinib Hydrochloride	ALK	0.8947	0.4679	1.292	0.6491	0.8067	0.5856	0.2846
ALK inhibitor 2	ALK	0.5159	0.3916	0.3248	0.4646	0.4207	0.5915	0.4044
ALK-IN-1	ALK	2.61	2.49	1.67	1.52	1.6	3.72	2.52
ASP3026	ALK	50.06	56.31	34.56	1357	42.22	68.91	39.82
CEP-28122 (mesylate salt)	ALK	8.248	4.185	3.501	4.822	3.905	6.733	6.802
Lorlatinib	ALK	10.66	16.03	20.83	30.05	16.35	16.87	12.73
NVP-TAE 684	ALK	2.564	27.45	1.623	1.748	1.576	8.796	2.361
SM 16	ALK	72.18	35.17	14093	64.32	7.53e-09	88.97
Crizotinib	ALK; Autophagy; c-Met/HGFR	2.226	7.362	1.268	1.624	1.396	2.172	1.24
Crizotinib (hydrochloride)	ALK; Autophagy; c-Met/HGFR	1.945	1.84	1.084	2.079	1.692	2.292	1.359
AZD-3463	ALK; Autophagy; IGF-1R	1.017	1.425	1.646	1.732	1.402	1.65	1.255
Entrectinib	ALK; Autophagy; ROS; Trk Receptor	3.536	2.076	1.879	3.507	2.815	3.808	3.161
CEP-37440	ALK; FAK	3.463	3.873	2.179	3.433	2.349	2.659	3.494
Ceritinib	ALK; IGF-1R; Insulin Receptor	1.828	1.458	2.47	2.44	1.407	1.428	1.713
Ceritinib dihydrochloride(15)	ALK; IGF-1R; Insulin Receptor	2.813	4.644	1.954	1.644	1.594	2.058	2.649
GSK1838705A	ALK; IGF-1R; Insulin Receptor	3.406	1.97	59.04	17.94	2.315	17.9	1.881
Repotrectinib	ALK; ROS; Trk Receptor	0.8157	28.15	0.9554	1.127	0.9578	2.442	1.159
K02288	ALK; TGF-β Receptor	7.642	8.051	8.098	7.198	4.914	7.466	39.48
Belizatinib	ALK; Trk Receptor	6.797	7.043	5.747	6.383	5.208	10.25	6.185
7-Methoxyisoflavone	AMPK	21958808794	70143211				1.09e-08	55.03
A-769662	AMPK	90.55	123.1		46.83	32.17	60.21	25.5
Danthron	AMPK	16.88	13.15	11.59	11.81	11.38	32.24	14.79
ETC-1002	AMPK		8.839e-07	1975		9.4e-07		7.27e-09
HTH-01-015	AMPK	4.956	3.962	5.069	4.853	3.678	4.653	5.509
O-304	AMPK			1.95e-14	269			1.66e-07
PF-06409577	AMPK	3.37e-06				2.87e-08		2.47e-09
Phenformin (hydrochloride)	AMPK	14.17	13.97	3.65e-08	9.579	13.89
WZ4003	AMPK	522.4	9.844	87.49	4.991	59.93	92.98	5.027
ZLN024 (hydrochloride)	AMPK			8.76e-09		0
[6]-Gingerol	AMPK; Apoptosis		54.57	3.41e-07		5.64e-07	8.11e-07	55.49
Dorsomorphin (dihydrochloride)	AMPK; Autophagy	1.736	3.88e+21	1.292	2.015	1.446	3.056	3.188
AICAR	AMPK; Autophagy; Mitophagy	65.34	1138	1108	90.47	2051	420.4	243.7
AICAR (phosphate)	AMPK; Autophagy; Mitophagy	66.22	1236	722.7	20135	41.12	70.17	105.5
Metformin (hydrochloride)(23)	AMPK; Autophagy; Mitophagy	1.37e-06	3.08e-07
Flufenamic acid	AMPK; Calcium Channel; Chloride Channel; COX; Potassium Channel			2320000000			1.45e-07
Palmitelaidic Acid	AMPK; Glucokinase; PPAR	991.6		119741	3849		218150	1643893
Ginkgolide C	AMPK; MMP; Sirtuin		18.23		1.39e-06	3.91e-07		2.63e-07
LX2343	Amyloid-β; Autophagy; Beta-secretase; PI3K	196.5	33.07		3884	27.48	2643	10189250
Ginsenoside Re	Amyloid-β; JNK; NF-κB	51.31		178.9	39.99	100.2	42.69	276.8
AZ20	ATM/ATR	0.2037	0.1276	0.1628	0.1666	0.8312	0.1449	0.1218
AZ32	ATM/ATR	11.26	9.386	8.981	10.91	7.515	10.5	10.6
AZD0156	ATM/ATR	0.2952	0.08095	0.132	0.1867	0.0462	0.09632	0.1883
BAY-1895344 (hydrochloride)	ATM/ATR	0.04836	0.01275	0.009723	0.0144	0.01095	0.0155	0.02203
Berzosertib(8)	ATM/ATR	0.2501	0.515	0.1944	0.2349	0.175	0.3389	0.3807
Ceralasertib	ATM/ATR	0.4622	0.7249	0.4461	0.7224	0.7345	1.44	0.6621
CGK733	ATM/ATR	5.039	5.391	5.839	8.244	7.079	4.942	6.696
CP-466722	ATM/ATR	9.127	50.67	20.68	18.52	18.52	11.89	10.44
KU-60019	ATM/ATR	5.3	3.417	1.875	3.462	2.181	2.902	3.496
VE-821	ATM/ATR	1.483	1.237	0.8047	1.464	1.089	1.481	1.479
KU-55933	ATM/ATR; Autophagy	1316	24.21	8.854	49.35	235.6	17.11
Wortmannin	ATM/ATR; DNA-PK; PI3K	9.014	11.76	7.18	8.437	3.803	9.393	10.56
ETP-46464	ATM/ATR; mTOR	0.7819	0.6157	0.6188	0.8315	0.4398	0.8244	0.6346
AMG 900	Aurora Kinase	0.007494	0.2048	0.9051	0.4317	0.2006	0.2253	1.099
Aurora A inhibitor I	Aurora Kinase	4.719	0.9512	1.288	1.325	1.306	1.629	0.6959
AZD1152	Aurora Kinase	0.2462	0.6595	0.6973	1.081	0.7278	0.7798	0.1959
Barasertib-HQPA	Aurora Kinase	0.09467	7.711	0.08259	0.1174	0.1554	0.1309	0.1002
CCT 137690	Aurora Kinase	0.4157	1.507	0.6468	0.469	0.5746	0.8378	0.7442
CCT129202	Aurora Kinase	9075	37.72	1110	7345	108.3	367.7	32.96
CYC-116	Aurora Kinase	0.2841	1.58	0.2652	0.271	0.3174	0.6408	0.4318
GSK-1070916	Aurora Kinase	0.1239	0.178	0.05788	0.07208	0.08005	0.1821	0.1055
MK-5108	Aurora Kinase	5.282	3.42	7.5	4.012	3.173	3.634	1.12
MK-8745	Aurora Kinase	4.307	3.709	7.908	3.718	4.743	4.044	1.365
MLN8054	Aurora Kinase	4.971		4.331	6.203	7.224	6.017	4.151
PHA-680632	Aurora Kinase	2.57	7.022	1.661	6.133	2.899	2.733	2.731
Reversine	Aurora Kinase	0.02612	0.03137	0.02525	0.1391	0.02541	0.07054	0.02298
SNS-314	Aurora Kinase	0.2412	0.08204	0.09573	0.4763	0.4145	0.0765	0.2156
TAK-901	Aurora Kinase	0.8405	0.9939	0.6345	1.584	0.9336	0.938	0.9882
ZM-447439	Aurora Kinase	2.625	15.2	2.081	2.938	2.63	3.033	2.526
Alisertib	Aurora Kinase; Autophagy	1.501	0.8191	3.886	1.969	1.649	1.963	11.86
Danusertib	Aurora Kinase; Autophagy	0.1642	2.318	0.1231	0.1853	0.1702	12.15	0.2029
Hesperadin	Aurora Kinase; Autophagy	0.03796	0.09622	0.06016	0.06867	0.04604	0.06461	0.04565
Tozasertib	Aurora Kinase; Autophagy	0.1224	0.2348	0.3134	0.1977	0.4276	0.1583	0.1452
AT9283	Aurora Kinase; Autophagy; JAK	0.08783	0.05033	0.04303	0.0862	0.08643	0.04676	0.03816
KW-2449	Aurora Kinase; Bcr-Abl; FGFR; FLT3	0.603	1.168	1.425	0.7873	0.7304	1.432	0.1279
XL228(18)	Aurora Kinase; Bcr-Abl; IGF-1R; Src	0.133	0.2326	0.07039	0.09047	0.1002	0.2025	0.3952
JNJ-7706621	Aurora Kinase; CDK	2.751	2.262	3.118	2.492	3.128	2.77	1.591
ENMD-2076	Aurora Kinase; FGFR; FLT3; PDGFR; Src; VEGFR	0.9878	1.334	0.9936	1.576	0.9842	1.653	1.156
ENMD-2076 (Tartrate)	Aurora Kinase; FGFR; FLT3; PDGFR; Src; VEGFR	1.308	1.706	1.669	1.987	1.892	1.779	0.8871
CCT241736	Aurora Kinase; FLT3	0.4925	2.125	0.4433	0.586	0.4703	0.7338	0.3835
BI-847325	Aurora Kinase; MEK	0.03875	0.1215	0.02373	0.02737	0.02273	0.07529	0.02019
TAK-632	Aurora Kinase; Raf		11.15		7.61e-08		10.93	5.43
PF-03814735	Aurora Kinase; VEGFR	0.1882	2.683	0.2168	0.2366	0.2047	1.207	0.128
Bafetinib	Autophagy; Bcr-Abl	4.582	3.463	3.879	4.401	4.75	5.219	3.327
Nilotinib	Autophagy; Bcr-Abl	6.434	9.505	9.363	8.289	6.604	6.82	5.875
Nilotinib (monohydrochloride monohydrate)	Autophagy; Bcr-Abl	8.297	4.408	9.467	5.485	8.468	8.339	5.99
Imatinib	Autophagy; Bcr-Abl; c-Kit; PDGFR	18.06	12.64	13.43		14.15	13.04	12.65
Imatinib (Mesylate)	Autophagy; Bcr-Abl; c-Kit; PDGFR	18.06	19.97	6.504	7.494	9.878	10.57	11.14
Nocodazole	Autophagy; Bcr-Abl; CRISPR/Cas9; Microtubule/Tubulin	0.05577	0.05513	0.06466	0.05676	0.05794	0.05497	0.04123
Degrasyn	Autophagy; Bcr-Abl; Deubiquitinase	4.273	4.019	4.686	4.614	4.398	3.262	2.651
Ponatinib	Autophagy; Bcr-Abl; FGFR; PDGFR; Src; VEGFR	1.14	0.5783	0.7134	0.681	0.8228	0.7405	0.678
Dasatinib	Autophagy; Bcr-Abl; Src	27.15	2.948	5.713	5.873	5.346	4.839	4.685
Dasatinib (hydrochloride)	Autophagy; Bcr-Abl; Src	40.9	5.61	6.56	19400	8.48	8.09	6.44
CGI-1746	Autophagy; Btk			18.91	30.84	20.68	15.76	11.52
D4476	Autophagy; Casein Kinase					10.98
Emodin	Autophagy; Casein Kinase	16.99	18.41		19.97	10.81	22.64	16.2
Silmitasertib (sodium salt)	Autophagy; Casein Kinase	9.878	8.621	6.759	11.01	7.917	9.676	10.74
Silmitasertib(21)	Autophagy; Casein Kinase	8.902	9.38	8.166	7.149	6.027	8.774	13.29
Cucurbitacin E	Autophagy; CDK	0.0139	0.005634	0.005016	0.0108	0.009694	0.02128	0.009397
Flavopiridol	Autophagy; CDK	0.3632	0.1334	0.201	0.1467	0.1567	0.1245	0.124
Flavopiridol (Hydrochloride)	Autophagy; CDK	0.1211	0.07894	0.1126	0.08089	0.2577	0.09404	0.07494
Milciclib	Autophagy; CDK	0.299	0.3476	0.2861	0.5759	0.4148	0.3816	0.284
Purvalanol A	Autophagy; CDK	7.109	6.857	6.333	5.726	6.041	16.37	8.093
SU9516	Autophagy; CDK	8.642	6.837	9.248	5.422	7.751	7.378	8.242
Wogonin(13)	Autophagy; CDK; Wnt	9.491	7.713	10.95	17.45	23.44	20.98	77.23
Pazopanib (Hydrochloride)	Autophagy; c-Fms; c-Kit; FGFR; PDGFR; VEGFR		6.93	4.143	9.322	7.277	5.029	12.1
Rabusertib	Autophagy; Checkpoint Kinase (Chk)	0.4645	0.4806	0.3429	0.5938	0.462	0.6694	0.3433
Pazopanib	Autophagy; c-Kit; FGFR; PDGFR; VEGFR	14.86	11.33	11.66	10.65	11.04	14.27	17.09
Sorafenib	Autophagy; c-Kit; FLT3; PDGFR; Raf; VEGFR	18.88	82.18	6.465	4.887	6.797	14.51	10.57
Sorafenib (Tosylate)	Autophagy; c-Kit; FLT3; PDGFR; Raf; VEGFR	5.671	5.042	5.764	241.4	4.796	6.298	5.58
PHA-665752	Autophagy; c-Met/HGFR	6.92	3.991	4.347	4.698	3.973	4.678	4.584
SU11274	Autophagy; c-Met/HGFR	2.589	2.222	2.438	2.172	2.052	2.22	5.504
Tepotinib	Autophagy; c-Met/HGFR	4.834	2.496	2.09	3.066	2.031	2.227	1.976
Torin 2	Autophagy; DNA-PK; mTOR	0.006628	0.002757	0.001974	0.003906	0.002153	0.002528	0.002554
Afatinib	Autophagy; EGFR	2.218	3.177	2.587	2.296	1.953	2.723	2.495
Afatinib (dimaleate)	Autophagy; EGFR	1.718	1.502	1.311	1.616	0.8655	3.863	2.134
Butein	Autophagy; EGFR	7.247	6.693	4.959	6.732	5.295	24.86	6.435
Erlotinib	Autophagy; EGFR	49.34	13.6	13.62	15.73	16.94	15.96	13.88
Erlotinib (Hydrochloride)	Autophagy; EGFR	20.77	17.59	26.81	17.41	15.13	18.27	16.11
Gefitinib	Autophagy; EGFR		12.28	5.239	10.21	9.915	11.14	8.894
Genistein	Autophagy; EGFR	5.186	6.829	3.936	4.387	4.234	5.942	7.804
Lapatinib	Autophagy; EGFR	6.788	5.397	4.179	5.949	4.535	5.375	8.875
Lapatinib (ditosylate)	Autophagy; EGFR	5.33	3.66	3.57	4.62	3.75	4.35	6.32
PD168393	Autophagy; EGFR	10.99	4.351	6.049	5.373	6.493	6.243	6.217
AG-490	Autophagy; EGFR; STAT	6.837	5.242	5.397	5.749	4.635	5.146	10.02
3-Methyladenine	Autophagy; Endogenous Metabolite; Mitophagy; PI3K	2.59e-07			135561865	5.75e-07	4.58e-07	1.29e-06
Quizartinib	Autophagy; FLT3	1.36	1.48	2.08	1.77	1.73	1.5	11.01
TG101209	Autophagy; FLT3; JAK	0.2754	0.3387	0.2608	0.3667	0.2473	0.4996	0.356
Linifanib	Autophagy; FLT3; PDGFR; VEGFR	10.39	10.07	8.509	8.698	9.272	10.23	10.06
CHIR-99021	Autophagy; GSK-3	4662
CHIR-99021 (monohydrochloride)	Autophagy; GSK-3
SB 216763	Autophagy; GSK-3	87194	0	742510000000		3.16e+39	27567536364	1.64e+21
TWS119	Autophagy; GSK-3	13.04	5.143	6.928	6.966	5.923	5.589	3.461
AG1024	Autophagy; IGF-1R	16.48	24.61		19.22	14.83	32	21.35
Resveratrol	Autophagy; IKK; Mitophagy	10.86	12.05	10.6	11.19	6.982	57.56	9.093
MRT67307	Autophagy; IKK; ULK	0.7669	0.9871	0.7225	1.176	0.8541	1.407	1.043
Ginsenoside Rb1	Autophagy; IRAK; Mitophagy; Na+/K+ ATPase; NF-κB	48.5	27.2
Momelotinib	Autophagy; JAK	0.7586	0.8597	0.548	0.9535	0.8921	0.8682	0.7026
Momelotinib sulfate	Autophagy; JAK	0.428	2.48	0.548	0.6155	0.7143	0.8712	0.6751
Ruxolitinib	Autophagy; JAK; Mitophagy	0.1918	0.1817	0.1167	0.2171	0.1483	0.4024	0.1696
Ruxolitinib (phosphate)	Autophagy; JAK; Mitophagy	0.2196	0.2458	0.1241	0.2288	0.1674	0.5006	0.2325
SP600125	Autophagy; JNK	14.13	13.34	12.49	17.16	12.21	18.26	16.69
GSK2578215A	Autophagy; LRRK2; Mitophagy	28.89	18.87	50.11	70.76	57.02	16.93	28.54
Binimetinib	Autophagy; MEK		52.5	13.28	21.93		23.11	9.893
PD0325901	Autophagy; MEK	10.4	6.18	4.38	8.44	5.76	5.66	1.44
PD98059	Autophagy; MEK	3.05e-08					1.38e-07
U0126	Autophagy; MEK; Mitophagy		23.1	14.3	15.3	29.2	15.5	17.3
Torkinib	Autophagy; Mitophagy; mTOR	0.3528	0.3385	0.2938	0.6009	0.4787	0.3449	0.5042
Sunitinib	Autophagy; Mitophagy; PDGFR; VEGFR	1.833	3.507	5.635	59.65	167.8	94.46	2.45
Quercetin	Autophagy; Mitophagy; PI3K		10.76	10.33	10.9	10.65		10.85
URMC-099	Autophagy; Mixed Lineage Kinase	1.174	0.6891	0.8117	0.9636	1.045	1.06	0.8699
AZD-8055	Autophagy; mTOR	0.05322	0.0314	0.02282	0.02733	0.03489	0.05657	0.07422
Dihydromyricetin	Autophagy; mTOR	17.58	6.808	5.051	9.511	7.926	9.275	8.814
GDC-0349	Autophagy; mTOR	0.8361	1.164	0.217	0.6039	0.4314	0.4562	1.079
MHY1485	Autophagy; mTOR	9.323	7.607	6	7.672	6.62	8.551	9.609
Sapanisertib	Autophagy; mTOR	0.02233	0.1156	0.01349	0.022	0.01332	0.04729	0.07147
Vistusertib	Autophagy; mTOR	0.318	0.218	0.188	0.4436	0.3688	0.4177	0.3995
WYE-354	Autophagy; mTOR	3.723	1.189	0.4961	1.346	1.133	0.9768	2.409
Dactolisib (Tosylate)	Autophagy; mTOR; PI3K	0.02546	0.01707	0.01052	0.02277	0.01653	0.0274	0.03414
Losmapimod	Autophagy; p38 MAPK	102.2	64.65		1628	7160296	88.33	445.5
PD 169316	Autophagy; p38 MAPK	112.5	25.88	24.43	101.9	7.797	18.44	61.76
SB 202190	Autophagy; p38 MAPK	25.93	27.75	4.083	9.975	7.755	14.37	24.39
Crenolanib	Autophagy; PDGFR	0.9875	1.026	1.128	0.9126	0.8622	1.138	1.104
Regorafenib	Autophagy; PDGFR; Raf; VEGFR	18.7		11.24	10.91	10.99	10.12	9.362
Regorafenib (Hydrochloride)	Autophagy; PDGFR; Raf; VEGFR	10.93	9.43	10.17	10.63	9.974	10.36	8.576
Regorafenib (monohydrate)	Autophagy; PDGFR; Raf; VEGFR	10.21	10.23		10.31	9.998	10.32	8.975
Cediranib	Autophagy; PDGFR; VEGFR	4.49	5.29	3.91	5.55	6.12	6.11	5.27
Cediranib (maleate)	Autophagy; PDGFR; VEGFR	4.992	2.539	3.917	3.055	1.9	3.759	2.638
AS-605240	Autophagy; PI3K					4.19e-07	1.92e-07
AZD 6482	Autophagy; PI3K		1.304e+100	25.81		15.47		2.75e-06
Idelalisib	Autophagy; PI3K	69.44	73.44	1419	7928	34.55	31.88	31.43
IITZ-01	Autophagy; PI3K	0.6251	0.4957	0.3379	0.9928	0.7619	0.5171	0.6788
LY294002	Autophagy; PI3K	6.26	1892794	4.645	7.316	5.179	9.462	9.177
NVP-BGT226	Autophagy; PI3K	0.006086	0.0078	0.005883	0.006399	0.006041	0.006547	0.008221
Pictilisib	Autophagy; PI3K	3.662	2.029	1.039	2.874	1.677	3.073	1.846
Pictilisib (dimethanesulfonate)(1)	Autophagy; PI3K	3.409	11.08	2.121	3.347	1.188	3.505	4.261
SAR405	Autophagy; PI3K	1.047	1.036	1.456	1.128	1.121	1.11	1.615
Vps34-PIK-III	Autophagy; PI3K	1.849	0.8998	0.8812	1.048	0.7225	0.9228	1.119
ZSTK474	Autophagy; PI3K	1.154	0.9958	0.6448	1.843	0.7262	1.088	0.9882
YM-201636	Autophagy; PI3K; PIKfyve	1.417	0.4564	0.2866	0.432	0.3645	0.4186	0.4004
SGI-1776	Autophagy; Pim	2.457	5.147	2.143	1.744	1.91	2.858	1.987
H-89 (dihydrochloride)	Autophagy; PKA	12.97	12.23	11.24	13.36	9.153	44.37	14.65
Fasudil (Hydrochloride)	Autophagy; PKA; ROCK	4.97e+92		38686	3919	2.97e-11	67.29	375.4
Chelerythrine Chloride	Autophagy; PKC	1.255	1.022	1.501	2.452	1.433	1.029	1.149
Enzastaurin	Autophagy; PKC	1.15e-07		128.6
SBE13 (Hydrochloride)	Autophagy; Polo-like Kinase (PLK)	4.26e+150	12.6	2.96e-10	0	71.75
L-779450	Autophagy; Raf	8.21	7.351	8.229	6.288	5.548	7.597	4.241
LY3009120	Autophagy; Raf	8.5	3.619	3.562	3.845	5.055	2.771	0.9893
Vemurafenib	Autophagy; Raf	13.61	14.36	13.7	56.33	12.67	12.36	26.58
RAF265	Autophagy; Raf; VEGFR	8.473	13.73	7.258	8.421	7.268	11.2	11.21
BI-D1870	Autophagy; Ribosomal S6 Kinase (RSK)	1.267	1.566	1.121	1.562	1.252	2.03	2.942
Quercitrin	Autophagy; Ribosomal S6 Kinase (RSK)		0
Necrostatin-1	Autophagy; RIP kinase		0
SR-3677	Autophagy; ROCK	27.75	10.59	9.312	8.36	10.63	11.26	63.03
Saracatinib	Autophagy; Src	11.24	9.332	5.329	16.38	10.04	20.43	15.23
Scutellarein	Autophagy; Src	10.15	7.065	9.041	5.711	6.273	84.21	6.439
Piceatannol	Autophagy; Syk	19.32	12.69	10.71		11.11		11.54
DMH-1	Autophagy; TGF-β Receptor	17.92	76.9	0	21.59	22.36		7880
Apatinib	Autophagy; VEGFR	26.64	73.28	61.64	38.39	59.8	53.02	47.44
Brivanib	Autophagy; VEGFR	6.744	7.283	10.95	7.341	8.599	8.81	10.03
Brivanib (alaninate)	Autophagy; VEGFR	7.699	8.498	8.103	6.173	8.335	8.224	9.88
Vandetanib	Autophagy; VEGFR	5.2	14.8	2.92	4.979	4.198	6.074	8.279
CZC-8004	Bcr-Abl	4.988	4.029	4.771	4.397	4.13	4.809	3.449
DPH	Bcr-Abl	344.5	547	791.8		535.3	40.47	63.69
GNF-2	Bcr-Abl
GNF-5	Bcr-Abl			11.49			1.64e-07
GNF-7	Bcr-Abl	0.579	0.8703	1.529	1.121	0.8283	0.8404	0.5857
GZD824	Bcr-Abl	0.8437	0.4381	0.7105	0.6088	0.9805	0.8706	0.4281
Lyn-IN-1	Bcr-Abl	5.33	4.25	5.16	4.95	5.7	5.17	4.12
AST 487	Bcr-Abl; c-Kit; FLT3; VEGFR	3.862	4.08	3.062	3.855	3.995	4.3	4.552
Flumatinib	Bcr-Abl; c-Kit; PDGFR	5.121	4.398	4.359	4.421	4.51	4.786	4.76
Flumatinib (mesylate)	Bcr-Abl; c-Kit; PDGFR	4.481	3625	10.07	76.44	680.6	154.7	418.2
Rebastinib	Bcr-Abl; FLT3; Src	6.178	3.681	5.29	11.77	4.672	5.134	5.79
PD173955	Bcr-Abl; Src	1.982	1.884	1.885	2.009	1.949	2.297	1.265
Acalabrutinib	Btk	6.55e-07	1.08e-06		54.52	2.52e-06		2.68e-06
ARQ 531	Btk	7.828	4.549	4.588	4.814	6.259	5.291	3.714
BMS-986195	Btk			4.11e-07	52.1	3.07e-11
BTK IN-1	Btk	5.557	14.07	8.155	7.846	8.891	10.58	8.338
Btk inhibitor 2	Btk		1895	516.6	997.1		71.4	21.11
CNX-774	Btk	9.102	22.44	8.88	9.436	8.614	9.793	10
Fenebrutinib	Btk	3.54e-07	1.571		3.1e-07		5.89e-07	4.71e-07
Ibrutinib	Btk	13.48	8.518	10.62	13.75	5.58	11.46
ONO-4059 (analog)	Btk				66.09	206.9	241.6	296.1
Spebrutinib	Btk	4.53	4.955	4.39	4.177	4.071	5.405	4.274
Tirabrutinib	Btk	39.45	106.4	13.62	15.74	15.62	22.38	15.97
Tirabrutinib (hydrochloride)	Btk	3.9e-07	10.82	13.66				11.36
LFM-A13	Btk; JAK; Polo-like Kinase (PLK)	1229	20430	306	299.3	449.7	37344	439.4
A-484954	CaMK	388.7		33.18			23.56
NH125	CaMK	0.1397	0.2426	0.3163	0.3437	0.171	0.2673	0.2019
STO-609	CaMK		10.98	12.65		10.94		11.61
KN-62	CaMK; P2X Receptor		9.936	12.41	24.85	14.58	16.73	32.02
DMAT	Casein Kinase	19.61	12.95	13.42		10.62
IC261	Casein Kinase	0.7155	0.5874	0.7113	0.5719	0.5752	0.6301	0.4135
LH846	Casein Kinase	1.02e-06						1.44e-06
PF-4800567	Casein Kinase	41.54	23.54	27.82	34.62	38.75	20.24	19.99
PF-670462	Casein Kinase	6.144	7.986	9.887	11.77	8.069	9.073	12.81
TBB	Casein Kinase	224	47.6	40.8	69.4	3160	5080	326
TTP 22	Casein Kinase	38.03
TA-01	Casein Kinase; p38 MAPK	74.57	11.3	14.18	26.53	18.2	15.79	28.24
Tauroursodeoxycholate (Sodium)	Caspase; ERK			1.03e-06			1.6e-06
Abemaciclib	CDK	2.545	4.157	4.591	3.127	1.737	2.431	2.399
Abemaciclib (methanesulfonate)	CDK	0.9299	2.238	1.765	1.131	0.8077	1.064	0.9548
AT7519	CDK	1.746	1.108	0.9765	1.135	1.295	1.586	1.219
AT7519 (Hydrochloride)	CDK	1.608	1.752	1.053	1.286	1.295	1.398	1.2
AZD-5438	CDK	1.327	1.39	1.33	1.262	1.263	1.253	0.9712
BMS-265246	CDK	4.554	2.29	2.447	1.974	2.286	4.471	4.486
BS-181	CDK	17.02	5.531	7.441	6.112	8.829	5.84	8.5
CVT-313	CDK		7.051	4.932	4.714	7.378	5.598	8.687
Dinaciclib	CDK	0.05169	0.0345	0.04235	0.03461	0.04724	0.06616	0.07505
LDC000067	CDK	9.252	9.162	9.186	5.398	6.822	6.839	9.018
LDC4297	CDK	0.08592	0.09587	0.05386	0.09693	0.07754	0.08044	0.1483
LY3177833	CDK		104.6	1633	408.3			1.14e-07
ML167	CDK			56.23		19.32	57.07	3.02e-07
MSC2530818	CDK	1943	172408	663.1	132392	833863	6144	74.83
NG 52	CDK	27.3	22.17	55.5	29.73	22.28	13.91	17.28
NU2058	CDK					11.4
NVP-LCQ195	CDK	0.5908	0.2655	0.4324	0.3895	0.4251	0.5182	0.3943
ON123300	CDK	1.01	0.5937	0.6422	0.6038	0.5125	0.656	0.4845
Palbociclib (hydrochloride)	CDK	4.987	1.666	1.197	2.518	0.9693	2.349	1.23
Palbociclib (isethionate)(14)	CDK	1.031	1.097	0.7959	1.383	0.7154	1.39	0.7539
PHA-767491 (hydrochloride)	CDK	5.118	6.62	3.828	3.368	4.076	4.021	3.123
PHA-793887	CDK	0.3105	0.2719	0.195	0.3228	0.2176	0.2532	0.394
Purvalanol B	CDK	2.15e-06				1.21e-06		2.19e-06
R547	CDK	0.185	0.2236	0.3222	0.2681	0.2782	0.2091	0.09374
Ribociclib	CDK		7.054	7.48	222.7	7.376	14.08	15.76
Ribociclib hydrochloride	CDK	22.31	12.09	13.32	29.49	15.22	34.69	16.41
Ribociclib succinate	CDK	41.53	9.709	2.39	29.02	7.836	16.43	10.91
Ribociclib succinate hydrate	CDK	3943	11.97	9.845	22.7	11.34	20.98	15.79
Ro-3306	CDK	5.977	1.974	4.824	2.983	3.79	3.629	2.423
SEL120-34A (monohydrochloride)	CDK	2.438	3.251	2.726	3.242	2.085	3.193	3.09
Seliciclib	CDK		10.62	10.5		1.86e-06
SNS-032	CDK	0.6701	0.4445	0.5147	0.4431	0.4545	0.4594	0.4478
THZ1	CDK	0.02923	0.005504	0.01502	0.02845	0.01971	0.02683	0.02848
THZ1 (Hydrochloride)	CDK	0.3652	0.02453	0.02402	0.02985	0.03365	0.038	0.02884
THZ531	CDK	0.9988	0.9498	0.6591	0.8606	0.9592	0.9225	0.5872
XL413 (hydrochloride)	CDK	11.09	7.614	6.257	8.866	5.644	7.951	13.1
AMG 925 (HCl)	CDK; FLT3	0.5205	1.176	0.4357	0.4422	0.5655	1.005	0.5259
SB1317	CDK; FLT3; JAK	0.1187	0.1147	0.07331	0.06995	0.0856	0.09595	0.08453
GSK 3 Inhibitor IX	CDK; GSK-3	3.645	6.883	4.931	859.6	4.473	4.774	4.553
Kenpaullone	CDK; GSK-3	10.66	9.853	11.21	7.947	9.865	9.333	9.675
CDK9-IN-1	CDK; HIV		17.75	1481	1402	29300	29.23
MBQ-167	CDK; Ras	0.49	0.2518	0.2871	0.2911	0.4645	1.034	0.4223
BLZ945	c-Fms	456.1	81.71	16.16	42.35	184.2	20.13
GW2580	c-Fms	3.673	5.41	4.771	2.887	3.268	6.829	4.339
Pexidartinib	c-Fms; c-Kit					40882		16.13
PLX647	c-Fms; c-Kit	7.706	12.46		11.01	8.273	10.65	6.337
OSI-930	c-Fms; c-Kit; VEGFR	1.674	4.52	1.862	1.939	1.617	4.018	1.621
AZD-7762	Checkpoint Kinase (Chk)	0.133	0.1471	0.2412	0.1402	0.1231	0.1574	0.1579
BML-277	Checkpoint Kinase (Chk)			2.57e-06
CCT241533 (hydrochloride)	Checkpoint Kinase (Chk)	3.403	2.681	2.391	2.876	3.19	3.625	3.414
CCT245737	Checkpoint Kinase (Chk)	0.6515	0.9808	0.4584	0.8073	0.8615	1.519	0.4963
GDC-0575	Checkpoint Kinase (Chk)	0.0631	0.0391	0.0328	0.0635	0.0467	0.0528	0.0477
CHIR-124	Checkpoint Kinase (Chk); FLT3; PDGFR	0.1449	0.02927	0.03692	0.04229	0.03214	0.03321	0.03633
ISCK03	c-Kit		2.46e-08	1.28e-08		15.57
Sitravatinib	c-Kit	4.26	2.724	2.4	2.54	2.33	3.92	2.74
c-Kit-IN-1	c-Kit; c-Met/HGFR	11.06	7.716	4.877	8.891	8.555	10.85	12.56
Cabozantinib	c-Kit; c-Met/HGFR; FLT3; TAM Receptor; VEGFR	9.78	10.99		12.57	9.141	10.56	10.08
Dovitinib	c-Kit; FGFR; FLT3; PDGFR; VEGFR	0.8501	0.5612	0.3444	0.5225	0.4466	0.6791	0.4057
AZD2932	c-Kit; FLT3; PDGFR; VEGFR		3.86e-08	2.12e+44		43.89	123
Amuvatinib	c-Kit; PDGFR	1.679	1.243	0.9977	0.8903	1.075	2.899	2.747
Masitinib	c-Kit; PDGFR	4.63	4.412	4.259	4.8	4.561	5.741	3.366
Masitinib (mesylate)	c-Kit; PDGFR	2.827	4.238	1.819	0.5837	1.686	2.077	2.901
SU14813	c-Kit; PDGFR; VEGFR	10.5	13.8	10	10.5	8.95	9.08	7.35
SU14813 (maleate)	c-Kit; PDGFR; VEGFR	12.67	13.07	9.306	12.59	10.43	11	11.09
Telatinib	c-Kit; PDGFR; VEGFR	6.05	4.39	5.4	3.07	4.4	3.73	5.03
Motesanib	c-Kit; VEGFR	47.86	24.18	21.34	55.69	39.2	7010	63.45
Motesanib (Diphosphate)	c-Kit; VEGFR			6.9e-07
2-Phospho-L-ascorbic acid trisodium salt	c-Met/HGFR	1.68e-06		9.72e-09
AMG-208	c-Met/HGFR	159.9	22.93	5955	73.99	125.6	127.7	83.18
AMG-337	c-Met/HGFR	0.4543	0.5696	1518	0.5011	0.3468	1.942	36150
Capmatinib	c-Met/HGFR	52.77	203		304		107	41.95
JNJ-38877605	c-Met/HGFR		17.34	34.16			31.41	45.14
Merestinib	c-Met/HGFR	2.969	8.898	11.84	17.54	8.287	11.41	24.54
NVP-BVU972	c-Met/HGFR	47.07	122.8	115.8	148.8	18.29	17.92	23.41
PF-04217903	c-Met/HGFR					1.02e-06
PF-04217903 (methanesulfonate)	c-Met/HGFR	2.17e-07	41.04	162.3	248.2
SGX-523	c-Met/HGFR	1.28e-07	59.96	21.87	42.34	28.5	30.78	34.91
Tivantinib	c-Met/HGFR	1.188	0.6986	0.6715	0.9079	0.9233	1.107	0.5568
S49076	c-Met/HGFR; FGFR			7.07e-08	3.05e-07	1.71e-07	2.53e-08	1.9e-07
Altiratinib(25)	c-Met/HGFR; FLT3; Trk Receptor; VEGFR	10.1	7.752	9.624	5.711	8.605	7.458	7.545
BMS 777607	c-Met/HGFR; TAM Receptor	8.037	6.821	8.373	229.3	7.722	6.717	7.392
CEP-40783	c-Met/HGFR; TAM Receptor	14.88	39.29	229.8	52.69	33.87		18.13
NPS-1034	c-Met/HGFR; TAM Receptor	91.09	457.6	60.12	48.09	143.4	163.5	5660
Ningetinib	c-Met/HGFR; TAM Receptor; VEGFR	13.53	12.6	10.74	21.39		11.47	15.59
Ningetinib Tosylate	c-Met/HGFR; TAM Receptor; VEGFR	36.51	16.61	28.13	66.79	19.65	16.16	14.73
BMS-794833	c-Met/HGFR; VEGFR	9.93	9.83	17.6	10.8	15.7	5.9	11.4
Foretinib	c-Met/HGFR; VEGFR	1.91	1.28	1.01	0.982	1.15	2.04	1.35
Golvatinib	c-Met/HGFR; VEGFR	4.48		9.95	19.61	10.06	8.044
MGCD-265 analog	c-Met/HGFR; VEGFR	8.471	9.395	11.13	9.756	10.08	8.81	10.56
SCR-1481B1	c-Met/HGFR; VEGFR	1.22e-08		1.1e-08		45		2.71e-08
KU-57788	CRISPR/Cas9; DNA-PK	2.582	1.383	1.242	1.441	1.843	2.314	2.511
TC-DAPK 6	DAPK	55.35	82.06				32.03	21.12
DDR1-IN-1	Discoidin Domain Receptor	7.46	10.37	7.237	10.12	6.745	11.78	8.468
Compound 401	DNA-PK			16.07	15.01
LTURM34	DNA-PK	20.58	8.862	16.76	12.84	10.61	11.43	13.13
M3814	DNA-PK	17.66	6.891	9.518	8.209	7.394	9.05	11.4
NU 7026(16)	DNA-PK	1.4e-08	1.04e-07		8.1e-09			0
YU238259	DNA-PK	118.3	160.6	51.73	114.2	54.58	73421290	138.2
CC-115	DNA-PK; mTOR	0.2383	0.2671	0.165	0.2973	0.1684	0.3701	0.4701
CC-115 (hydrochloride)	DNA-PK; mTOR	0.3014	0.446	0.2034	0.3319	0.1943	0.5426	0.6113
LY3023414	DNA-PK; mTOR; PI3K	0.09086	0.06497	0.06896	0.08863	0.04638	0.08727	0.06927
PIK-75	DNA-PK; PI3K	0.06697	0.03761	0.04242	0.05212	0.05372	0.05423	0.05974
AZ191	DYRK	0.9967	1.938	2.134	1.697	1.866	2.566	2.194
ID-8	DYRK	4.75e-07		22.28	7.84e-08		6.16e-07	3.63e-07
Mirk-IN-1	DYRK		3.459e-07	0
Protein kinase inhibitors 1 hydrochloride	DYRK	52.04	89.17				45.89	67.32
2-D08	E1/E2/E3 Enzyme; TAM Receptor	8.979	9.333	40.82	3.83	84.56	250.2	49.25
AEE788	EGFR	5.883	4.725	4.204	4.537	4.419	4.045	4.474
AG 555	EGFR	3.246	3.068	4.122	6.787	3.854	3.905	3.719
AG-1478	EGFR	70.69	38.82		495.8	23.12	25.98
ARRY-380 (analog )	EGFR	7.638	9.21	7.653	8.801	7.751	9.228	10.26
Avitinib (maleate)	EGFR	5.732	1.682	1.374	2.176	1.731	2.502	1.604
AZ-5104	EGFR	1.86	0.74	1.63	2.26	2.13	3.06	2.06
AZD3759	EGFR		598124		48882	8571	96862
BMS-599626 (Hydrochloride)	EGFR	1.76e-07	19.24	19.99		62.19
Canertinib (dihydrochloride)	EGFR	2.822	2.468	2.388	3.254	2.245	3.808	2.256
Chrysophanol	EGFR	41.33	43.44		39.52		24.31
CL-387785	EGFR	1.583	1.225	1.32	1.098	1.576	1.006	2.829
CNX-2006	EGFR	4.736	4.218	4.38	4.771	3.897	4.3	3.816
CP-724714	EGFR	10.8	23.35	17.28	16.57	35.43	1820	16.31
Dacomitinib	EGFR	2.683	2.463	2.858	4.165	3.298	5.289	3.991
Desmethyl Erlotinib	EGFR	11.87	12.78	17.45	15.77	101.5	11.22	15.78
EAI045	EGFR	140		2.13e-05				197
EGFR-IN-3(3)	EGFR	2.892	6.922	2.617	1.784	1.238	2.85	2.673
Falnidamol	EGFR	8.726	14.11	5.593	11.5	5.162	12.75	9.542
Gefitinib (hydrochloride)	EGFR					7.74e-07	2.92e-07
Icotinib	EGFR	33.59	24.97	15178	27.35	128.8	100.7	167.5
Icotinib (Hydrochloride)	EGFR	1.88e-06		400.6		2.22e-06
Lazertinib	EGFR	43.69	95.84	322.4	79.99	96.24	47.37	21.71
Mubritinib	EGFR	1.065	0.6046	0.9372	0.4536	0.4868	2.002	4.639
Neratinib	EGFR	1.45	0.8133	0.7738	1.04	1.065	1.061	0.7436
Olmutinib	EGFR	3.231	0.1472	3.767	3.191	2.772	4.904	3.668
Osimertinib	EGFR	6.181	1.953	1.694	3.237	3.107	4.231	3.243
Osimertinib mesylate	EGFR	1.611	1.258	1.243	1.449	1.544	1.716	1.579
PD153035	EGFR	37.7					2.36e-06
PD153035 (Hydrochloride)	EGFR	17.85		78.85		46.92	69.39	34.38
PD158780	EGFR	12.41		11.2	12.76	10.75
PF-06459988(26)	EGFR	2.43	2.29	1.22	1.59	1.12	2.13	1.89
Poziotinib	EGFR	14.97	7.125	5.458	6.056	6.975	7.571	5.29
RG13022	EGFR	84.29	28.89	10.81	54.13	44.97	353.9
RG14620	EGFR	16.41				13.84	20.68	28.95
Rociletinib	EGFR	1.565	1.558	0.733	1.815	1.466	1.835	1.79
Rociletinib hydrobromide	EGFR	2.114	2.03	1.479	2.055	1.801	3.204	2.03
Sapitinib	EGFR					1.16e-08
TAK-285	EGFR	17.67	11.12	6.921	13.7	12.93	31.47	56.69
Tucatinib	EGFR	21.32	14.15		28.08	23.46	95.72
Tyrphostin 23	EGFR	242.3		38.2	1724	17649	167	132.1
Tyrphostin AG 528	EGFR	9.514	5.051	5.512	6.804	7.406	4.599	8.837
WZ4002	EGFR	5.019	5.816	4.065	8.505	5.645	4.751	6.07
CUDC-101	EGFR; HDAC	0.5696	2.771	0.527	0.6273	0.3049	1.151	0.6825
WHI-P154	EGFR; JAK	24.65	27.25	1153	241061	9.445	20008	126.8
Pelitinib	EGFR; Src	1.222	0.9686	0.5535	1.047	1.016	0.8653	0.6206
Tyrphostin AG 879	EGFR; Trk Receptor		13.69	10.19
2,5-Dihydroxybenzoic acid	Endogenous Metabolite; FGFR		474	1.54e-07	142.5	1249
NVP-BHG712	Ephrin Receptor	2.153	1.313	1.061	1.595	1.439	1.599	1.574
JI-101	Ephrin Receptor; PDGFR; VEGFR	45.62	20593	158.2	17.59	17.47	24.47	26.23
BI 2536	Epigenetic Reader Domain; Polo-like Kinase (PLK)	0.0948	0.3276	0.06674	0.06614	0.05797	0.0697	0.07229
AG126	ERK			2.01e+31	56914	1.26e-07	4.22e-09
Corynoxeine	ERK		14.68		7.22e+24
FR 180204	ERK
Magnolin	ERK	1241		170.6	63.25	89.82	50.19	183.2
Ulixertinib	ERK	11.27	7.844	9.131	5.514	5.966	48.86	2.407
VX-11e	ERK	7.64	9.59	8.61	8.99	7.67	9.65	3.85
XMD17-109	ERK	0.439	0.3265	0.3438	0.4521	0.2966	0.3827	0.5484
XMD8-92	ERK	1.68	1.67	1.19	1.42	1	1.55	1.89
Methylthiouracil	ERK; Interleukin Related; NF-κB; TNF Receptor		1198	6.03e-07	5.66e-07	1.13e-06
Astragaloside IV	ERK; JNK; MMP	2.86e-08		2.37e-07
Loureirin B	ERK; JNK; PAI-1; Potassium Channel	36.8	25.39			29.29	69.14	25.15
BIX02188	ERK; MEK	850132148		18.07	15.09
BIX02189	ERK; MEK	1474282	10.44	7.993	10.96	11.45	10.49	16.42
trans-Zeatin(24)	ERK; MEK	1.45e-06	1.33e-07	1.16e-07
Pluripotin	ERK; Ribosomal S6 Kinase (RSK)	0.5549	1.109	1.073	0.6072	1.032	0.5033	0.3084
Defactinib	FAK	1.618	2.096	3.077	1.941	2.803	2.775	1.494
Defactinib (hydrochloride)	FAK	2.707	1.699	1.559	1.432	1.577	1.51	1.691
GSK2256098	FAK	26.81	24.95	52.84	39.17	25.8	22.86
PF-573228	FAK	1.02	1.375	2.864	1.453	1.447	1.603	1.535
PND-1186	FAK	1.343	1.162	0.6506	1.734	1.654	1.957	1.878
Y15	FAK		71.07	17.22	45.55	38	93.72	88.26
Chloropyramine hydrochloride	FAK; Histamine Receptor; VEGFR	196.4		505.8	26.51	49.7	51.77	101.5
NVP-TAE 226	FAK; Pyk2	2.444	1.158	1.941	1.426	0.9736	1.467	1.842
PF-562271	FAK; Pyk2	2.092	1.957	2.151	1.605	2.833	1.85	2.184
PF-562271 (besylate)	FAK; Pyk2	1.662	1.792	2.241	1.51	2.067	1.813	2.138
AZD4547	FGFR	9.394	11.8	9.633	9.956	9.885	1.98e-11	8.813
BLU9931(19)	FGFR	4.327	6.82	4.141	3.985	2.946	5.604	4.266
CH5183284	FGFR	48.26	1.651	368.2	10.77	11.61	15.77	26.06
Dovitinib (lactate)	FGFR	0.2406	0.3395	0.2089	0.4189	0.3418	1.309	0.5058
Erdafitinib	FGFR	6.318	10.18	6.079	8.765	5.565	6.694	5.835
Ferulic acid(2)	FGFR	106.1	40.87			868.7	89.35	144
FIIN-2	FGFR	6.793	8.996	5.397	6.12	4.38	7.453	5.01
Formononetin	FGFR					15.42	85.62
Infigratinib	FGFR	34.95	28.01	13.58	29.28	24.31	108744	16.5
Infigratinib phosphate	FGFR	13.44	11.44	10.56		15.01		29.52
LY2874455	FGFR	0.2303	0.2701	0.2602	0.1509	0.2316	1.207	0.1955
PD-166866	FGFR		16.41	17.87	37.42	18.65	23.7	12.51
SSR128129E	FGFR		432.8	96.82	279.5	825.3	60.92	1397
SUN11602	FGFR	6.23e-07		1556875532		15.64	11.33
Gandotinib	FGFR; FLT3; JAK; VEGFR	1.22	2.885	2.469	2.725	1.655	2.146	1.058
Nintedanib	FGFR; PDGFR; VEGFR	50.78	16.76	1.306	11.24	1.361	30.72	27.47
Nintedanib esylate	FGFR; PDGFR; VEGFR	4.077	2.404	2.666	3.244	1.476	2.696	3.285
Orantinib	FGFR; PDGFR; VEGFR			150.1	575		30.52	53.22
SU 5402	FGFR; PDGFR; VEGFR	52.94	37.61	204489	31.76	1443	29.11	23.64
PD173074	FGFR; VEGFR	5.415	5.578	4.879	4.866	183.4	5.302	4.246
BPR1J-097 Hydrochloride	FLT3		12.91	9.959
FLT3-IN-1	FLT3	0.7975	0.9037	0.6639	0.7884	0.9009	1.058	1.046
Tandutinib	FLT3	25.47	662.7	81.24	358.7	275	247.9	40.24
TCS JNK 5a	FLT3	0.1781	0.09602	0.1703	0.1784	0.1445	0.3809	0.111
UNC2025	FLT3	0.1819	0.2841	0.3476	0.2743	0.2182	0.3803	0.1726
UNC2025 (hydrochloride)	FLT3	0.2358	0.7024	0.6586	0.6678	0.3391	0.7833	0.4134
Pacritinib	FLT3; JAK	0.5531	0.6171	0.5739	0.54	0.3909	0.4532	0.5108
Gilteritinib	FLT3; TAM Receptor	1.162	1.383	1.03	1.528	1.195	1.417	1.438
AM-2394	Glucokinase	163.5	63.46	601.2	198.6		86.93	51.75
Ro 28-1675	Glucokinase	44.05	70.92	30.34	480.4	19.39	417
AR-A014418	GSK-3					26.87		8.67e-07
AZD2858	GSK-3	0.3394	0.803	0.2025	0.472	0.2863	0.3625	0.3331
Bikinin	GSK-3				2.51e-07	7.34e-11		1.95e-08
BIO-acetoxime	GSK-3	19.15	29	5472	38.89		31.75	19.37
CHIR-98014	GSK-3	9.55	7.346	9.098	9.117	8.981	8.979	8.255
IM-12	GSK-3	4.97e-07	13.4	24.17	12.91	11.55	17.04	10.86
LY2090314	GSK-3		0	22302919	2.2e+16	13.65	31592600000000	5.37e+127
SB 415286	GSK-3	2389	14.4	44.59			31.82
TDZD-8	GSK-3	2.735	2.487	1.541	4.27	2.576	2.98	~ 3.099
Tideglusib	GSK-3			25448	64	35.62	795682	53946100000000
CHR-6494	Haspin Kinase	0.6347	1.329	0.296	0.316	0.3412	0.32	0.917
Fimepinostat	HDAC; PI3K	0.0126	0.003729	0.008736	0.005317	0.003801	0.005621	0.002577
2-Deoxy-D-glucose	Hexokinase	39.22	1392		232.5	3106	150.8	82.9
3-Bromopyruvic acid	Hexokinase	9.33e-09		0	1.19e-05	9.57e-09
Lonidamine(4)	Hexokinase	62.15	34.68		7.75e+38	59.11		68.24
GSK1904529A	IGF-1R		4498	941.6	99.26	35.01	90.82
NVP-ADW742	IGF-1R	4.347	6.112	3.256	6.113	5.34	6.674	5.239
Picropodophyllin(9)	IGF-1R	0.2823	0.4861	0.2865	0.1894	0.2674	0.2858	0.2209
PQ401	IGF-1R	25.01	27.13	6866	28.7	17.85	18.55	16.48
BMS-536924	IGF-1R; Insulin Receptor	1.209	1.592	1.731	1.201	1.198	2.098	1.21
BMS-754807	IGF-1R; Insulin Receptor	4.15	4.744	3.409	4.078	2.922	4.106	5.392
Linsitinib	IGF-1R; Insulin Receptor			24.86		0		88.23
ACHP (Hydrochloride)	IKK	0.9268	1.111	1.2	1.013	1.156	0.9502	1.61
Amlexanox	IKK	60.8				27.07	15
BMS-345541	IKK	3.077	2.858	4.658	2.496	3.987	2.74	3.544
BMS-345541 (free base)	IKK	0.9471	2.106	2.734	2.577	2.502	3.574	3.492
IMD-0354	IKK	0.8097	2.241	0.9556	0.5177	0.5868	0.8971	0.924
LY2409881(5)	IKK	5.68	9.86	7.81	4.87	5.03	8.4	12
MLN120B	IKK	7.958	9.009	10.47	7.976	10.22	6.755	9.324
PS-1145	IKK	47.03	9.826	12.04	826.1	252.4	8.486	26.99
SC-514	IKK		1.75e-06	6.35e-07	1.36e-06	820.2
TPCA-1	IKK	0.8479	0.9243	0.9309	0.9417	0.9205	0.749	0.9771
IKK16	IKK; LRRK2	0.8695	0.8499	0.5753	0.7346	0.5989	0.8434	0.5951
MSDC 0160	Insulin Receptor	195.6		230	184.7	13657	140.2	131.2
NT157	Insulin Receptor	1.696	1.122	1.325	1.331	1.183	1.155	0.9097
APY0201	Interleukin Related; PIKfyve	0.01991	0.03342	0.02089	0.03402	0.04152	0.05855	0.03664
IRAK inhibitor 1	IRAK	2.97	4.221	3.235	3.432	3.363	4.886	3.357
IRAK inhibitor 2	IRAK	4.701	11.21	6.028	6.591	4.972	7.98	6.394
IRAK inhibitor 3	IRAK
IRAK inhibitor 6	IRAK	16.47	12.36	8.828	12.35	11.36	50.09	17.79
IRAK-1-4 Inhibitor I	IRAK	689	118.2		45.73		65.58
PF06650833	IRAK	32668655	12.02	16.64	11.4	16.17
4μ8C	IRE1	71350569	22.93			4.99e+26
6-Bromo-2-hydroxy-3-methoxybenzaldehyde	IRE1			147.5
APY29	IRE1	1.714	0.8248	1.015	0.9075	1.021	1.178	0.6741
STF-083010	IRE1	6.3e-08				281508	3.11e-05
AZD-1480	JAK	2.155	6.114	3.031	3.977	1.696	5.946	1.873
Baricitinib	JAK	0.3267	0.2961	0.1766	0.4266	0.2312	0.369	0.3438
Baricitinib (phosphate)	JAK	0.3772	0.4792	0.2233	0.3161	0.3803	0.6761	0.5661
BMS-911543	JAK	3.333	3.474	1.608	3.656	2.668	6.808	5.386
CEP-33779	JAK	0.8524	0.6399	0.3792	0.6354	0.4895	0.5976	0.7114
CHZ868	JAK	1.094	2.011	1.424	0.8222	0.5157	3.256	0.8612
Decernotinib	JAK	4.492	8.957	4.807	11.23	6.081	12.8	13.65
Fedratinib	JAK	0.708	0.7695	0.581	0.7344	0.6718	0.7865	0.5521
Filgotinib	JAK	7.952	12.33	9.946	7.497	7.426	11.7	13.47
JANEX-1	JAK		13.44			12.89	3.92e-07
NVP-BSK805 (dihydrochloride)	JAK	1.537	3.299	2.346	2.469	2.103	2.024	1.598
Oclacitinib (maleate)	JAK	1.926	3.215	2.859	3.584	2.599	4.201	2.56
Peficitinib	JAK	0.537	0.9399	0.678	0.7024	0.4938	0.6258	0.7002
PF-06651600	JAK	3786	26831		6483	31.32	10074	697.1
SAR-20347	JAK	1.133	0.6472	0.6329	0.8473	0.9184	0.6312	0.4329
Solcitinib	JAK	5.36	14.73	9.905	6.223	4.091	81.77	13.37
Tofacitinib	JAK	1.105	1.396	0.7608	2.027	0.9888	2.108	1.207
Tofacitinib (citrate)	JAK	0.7833	0.8618	0.395	1.028	0.6119	1.434	0.6541
WHI-P97	JAK	48.12	42.58	373.6	40.97		40.7
ZM39923 (hydrochloride)	JAK	1.884	1.462	4.049	3.041	0.9215	3.122	1.423
WP1066	JAK; STAT	5.626	5.192	4.072	5.151	4.945	5.501	6.301
Cerdulatinib	JAK; Syk	0.3901	0.4326	0.3987	0.3637	0.2777	1.329	0.3015
Bentamapimod	JNK	17.48	45.69	24.03	19.66	83.02	17.88	36.07
BI-78D3	JNK	1.556	1.789	2.706	1.974	1.833	3.192	1.461
CC-401 (hydrochloride)	JNK	11.06	12.84	14.1	132.7	11.6	12.46	12.67
IQ-1	JNK	10.85	13.84	42.44	19.34	9.026	13.07	11.7
JNK-IN-8	JNK	9.313	22.19	6.718	40.45	8.789	34.74	11.19
TCS PIM-1 1	JNK	38.69	22.95	32.55	106.9	29.44	90.9	17.64
Isovitexin	JNK; NF-κB	54.65	20.01	15.11	15.03	13.42	20.2	23.92
BMS-3	LIM Kinase (LIMK)	0.2593	0.2545	0.2572	0.2632	0.2634	0.254	0.1846
BMS-5	LIM Kinase (LIMK)	11.22	13.24	10.74	9.248	13.28	20.37	9.793
T56-LIMKi	LIM Kinase (LIMK)	7.74e-10
CZC-25146	LRRK2	13.9	8.961	8.313	5.944	12.43	10.4	5.645
CZC-54252(6)	LRRK2	1.804	3.791	1.458	0.5692	0.8629	1.479	1.48
GNE-7915	LRRK2	13.36	12.96		17567	20.02	514.8	12.85
GNE-7915 (tosylate)	LRRK2	11.26	10.87	10.61	11.68	12.24		11.26
HG-10-102-01	LRRK2	1.94e-11	15793	500551
JH-II-127	LRRK2	0.1145	2.87	0.09154	0.08365	0.08592	0.354	0.08059
LRRK2-IN-1	LRRK2	0.722	0.652	0.436	0.635	0.537	0.679	0.664
MLi-2	LRRK2	10.85	8.845	12.93	1498	11.11	13.58	13.22
PF-06447475	LRRK2	21.84	17.03	14.73	19.14	18.97	14.31	40.08
MK2-IN-1 (hydrochloride)	MAPKAPK2 (MK2)	5.726	7.097	4.064	4.955	4.409	5.814	8.797
APS-2-79	MEK		24.5	27.18	34.06	34.82	41.74	25.89
AZD8330	MEK	2.961	0.8383	0.4147	1.399	0.9318	0.5378	0.1502
CI-1040	MEK	46.42	7.947	7.497	8.583	9.523	7.573	3.396
Cobimetinib	MEK	1.942	1.757	1.907	1.522	1.648	1.59	0.5752
Cobimetinib (hemifumarate)	MEK	2.222	2.074	2.662	2.883	2.42	2.268	1.01
GDC-0623	MEK	4.074	0.9687	2.376	2.78	1.606	0.5669	0.2142
PD318088	MEK	69.1	36.26		25.9	15.54	13.18	4.589
Pimasertib	MEK	7.386	1.101	1.145	1.953	1.84	0.737	0.2043
Refametinib	MEK	6.933	2.482	3.059	4.027	2.353	2.407	1.049
Selumetinib	MEK	25.23	21.46	16.45	18.33	21.07	16.35	4.165
SL327	MEK		2.17e-07
TAK-733	MEK	7.884	0.7338	1.294	1.576	1.038	0.6977	0.2159
Trametinib	MEK	1.22	0.7651	1.007	2.64	0.8157	1.019	0.1456
Trametinib (DMSO solvate)	MEK	2.24	1.64	0.346	1.14	0.905	0.512	0.182
Isorhamnetin	MEK; PI3K	24.06	14.44	10.89		11.83	19.69	29.43
Ro 5126766	MEK; Raf		63036	5.99e-09	1261	12.95		25.63
KX2-391 (dihydrochloride)	Microtubule/Tubulin; Src	0.04993	0.06515	0.06057	0.06986	0.07179	0.07273	0.0391
KX2-391 (Mesylate)	Microtubule/Tubulin; Src	0.15	0.03754	0.04871	0.076	0.0411	0.042	0.04891
(E)-Necrosulfonamide	Mixed Lineage Kinase	4.499	2.103	0.1972	3.078	1.917	2.951	3.919
CGP 57380	MNK	3481735989	5.15e+63	2517298	14875	0		19.67
ETC-206	MNK	194.5	13.54	15.27	20.01	14.46	68.83	34.06
SLV-2436	MNK	8.089	5.168	4.874	5.622	5.719	6.816	8.409
AZ3146	Mps1	1.864	2.491	1.509	2.078	1.88	2.775	2.684
BAY1217389	Mps1	0.008381	0.003132	0.009764	0.01538	0.003121	0.01476	0.005416
Mps1-IN-1	Mps1	15.83	8.96	9.476	9.856	9.446	9.635	7.72
Mps1-IN-2	Mps1; Polo-like Kinase (PLK)	0.2678	0.2594	0.1528	0.2391	0.1725	0.4908	0.3239
CC-223	mTOR	1.728	3.073	1.243	1.068	0.9824	4.493	4.682
KU-0063794	mTOR	1.17	0.6056	0.2672	0.7785	0.646	0.9398	0.8572
Palomid 529	mTOR	11.57	26.68	8.872	16.45	8.77	18.25	8.318
Salidroside	mTOR	1.43e-06	1.05e-06
Temsirolimus	mTOR	0.01031	0.0003407	6.21e-09	0.001072	0.0007538	1.16e-05	0.005264
WYE-132	mTOR	0.08971	0.01936	0.02028	0.04526	0.01726	0.02495	0.0504
PP121	mTOR; PDGFR; Src; VEGFR	1.163	0.6617	1.126	0.9204	0.9408	0.7716	1.664
Apitolisib	mTOR; PI3K	0.7542	0.3529	0.4347	0.6575	0.2927	0.657	0.6993
Bimiralisib	mTOR; PI3K	3.193	2.328	1.526	2.875	1.496	2.763	3.85
GNE-317	mTOR; PI3K	0.2649	0.1728	0.09107	0.1253	0.1808	0.1688	0.3823
GSK1059615	mTOR; PI3K	1.206	0.7229	0.7184	0.7697	0.7206	0.8023	0.6022
Omipalisib	mTOR; PI3K	0.08413	1.461	0.07676	0.105	0.07376	1.089	0.1318
PF-04691502	mTOR; PI3K	0.4033	0.1796	0.1154	0.243	0.1634	0.1337	0.3287
PF-04979064	mTOR; PI3K	0.03697	0.01922	0.01709	0.0367	0.01596	0.02395	0.03095
PI-103 (Hydrochloride)	mTOR; PI3K	0.84	1.14	0.81	0.801	0.547	1.44	0.988
Voxtalisib	mTOR; PI3K	7.36	6.766	5.745	6.717	6.028	13.35	9.129
VS-5584	mTOR; PI3K	0.3052	1.133	1.964	0.3542	0.2241	0.3647	0.4901
HA-100	Myosin; PKA; PKC	53.34	143.8	227.3	332.9	11367	1350	649012
5-Aminosalicylic Acid	NF-κB; PAK; PPAR	11.75	13.62	1.43e-09	13.59	14.04	11.21
Acumapimod	p38 MAPK	3.32e-10		0	141.7	163	6623	2.77e-09
Bakuchiol(2)	p38 MAPK	106.9	89.93	53.8	144.5	610.4	436.1	91.59
Dehydrocorydaline (chloride)	p38 MAPK		9.931	14.17	13.77	11.55	15.17	10.6
Neflamapimod	p38 MAPK		43.78		64.22	2.52e-10	16.57	26.7
Pexmetinib	p38 MAPK			4.76e-07	31.92
PH-797804	p38 MAPK	2.16e-06		2.79e-06
Ralimetinib dimesylate	p38 MAPK	8.32e-07	19.23	80.69	17199	13.74	18.94	29.34
SB 239063	p38 MAPK	147.6	64.08	539.9	49.92	51.58	31.46	38.34
SKF-86002	p38 MAPK	2.78e-07		20.22		26.98	75857
TAK-715	p38 MAPK	2.58e-07		1.07e+20	25.54	32.58	54.16
Talmapimod	p38 MAPK	15.11		19.63	17.98		13.1	21.5
VX-702	p38 MAPK		5.06e-07				1.79e-06	5.66e-07
Doramapimod	p38 MAPK; Raf	97.76	41.75	21.78	1150	22.2	120.7	107.8
FRAX486	PAK	1.15	1.042	0.9361	1.211	0.8893	1.107	1.396
IPA-3	PAK	11.25	9.784	15.33	8.559	6.789	7.305	10.8
NVS-PAK1-1	PAK	137.4	1643179320601	125.6		154.2	46.68	69.58
PF-3758309	PAK	0.00276	0.005046	0.00331	0.004941	0.003308	0.006052	0.005075
CP-673451	PDGFR	1.667	0.9909	1.025	1.449	1.457	2.009	1.986
Trapidil(27)	PDGFR		4.75e-12
NVP-ACC789	PDGFR; VEGFR			5.05e-07
Toceranib	PDGFR; VEGFR	40.3	14.9		27.94		21.78	24.48
AZD7545	PDHK	19.34			23.04	53.73	399.5	159.2
Dicoumarol	PDHK							5.98e-07
BX517	PDK-1	1.659	1.907	1.383	2.015	1.493	2.202	1.903
BX795	PDK-1	4.169	5.209	4.282	4.175	4.735	4.283	4.64
BX-912	PDK-1	1.08	2.04	2.57	2	1.75	1.92	1.74
GSK2334470	PDK-1	5.303	0.4898	0.8141	1.027	0.6366	0.4231	1.118
MP7	PDK-1	19.7	80.16	19.38		18.51		30.31
GSK2606414	PERK	11.04	5.163	7.219	9.515	8.39	10.48	9.901
GSK2656157	PERK	6.351	4.001	5.403	4.67	4.763	4.773	3.484
ISRIB (trans-isomer)	PERK	56.55	5338	548.8	3026	59768	1429	3662
A66	PI3K	39.55	42.78	99.71	109.4	1190	26.43	38.92
Acalisib	PI3K	222.6	95.51	184.3	65.41	96.48	46.22	131.3
Alpelisib	PI3K	5.177	1.906	1.621	2.062	2.171	2.029	0.788
AMG319	PI3K	1.33e-06		68.12				2.05e-07
AS-252424	PI3K		16.36	14.85	25.02		15.37	16.7
AZD8186	PI3K			24.26	33.84	17.79	14.03
AZD-8835	PI3K	125348472	27.76	9.143	19.68	16.71	49.23	60.6
Buparlisib	PI3K	1.405	3.918	1.416	1.464	1.01	1.563	1.189
Buparlisib (Hydrochloride)	PI3K	2.393	1.388	1.274	1.726	1.352	1.322	1.189
CAY10505	PI3K		38323	1.01e+31		116
CH5132799	PI3K	1.234	1.619	3.52	3.864	1.425	2.046	1.645
CNX-1351	PI3K	4.122	5.91	3.923	4.515	4.329	5.65	4.691
CZC24832	PI3K		117					111.3
Duvelisib	PI3K	21.09	9.223	6.667	14.67	9.512	9.922	9.286
Duvelisib (R enantiomer)	PI3K	36.36	25.26		70598728	50.18		28.58
GDC-0326	PI3K	66.91				22.03	34.94	375.5
GSK2636771	PI3K		53.29	42.76
HS-173	PI3K	0.5648	0.5743	0.5159	0.618	0.5222	0.382	0.3623
IC-87114	PI3K	3.65e-07	1.085e-06	821507	3.16e-10		2.46e-06
IPI549	PI3K	10.61	6.106	5.896	11.05	4.541	6.641	10.41
PF-4989216	PI3K	4.319	1.913	1.306	3.151	1.403	2.249	3.397
PI-3065	PI3K	5.566	5.796	4.693	7.848	5.472	6.831	5.673
PI3K-IN-1	PI3K	58.92	31.15			47.22	77.13	45.5
PIK-294	PI3K	22.48						24.89
Pilaralisib	PI3K	194.4	211.3	522	61.97	240.2	46.57	73.62
Pilaralisib analogue	PI3K	22.41	42.68	13.28	29.48	158.5	16.04	20.71
Serabelisib	PI3K	19.35	6.49	6.357	8.629	5.655	5.369	8.873
Taselisib	PI3K	14.56	5.186	7.725	11	2.386	3.475	2.134
TG100-115	PI3K	13.27	13.54		15.46	33.36	81.22
TGX-221	PI3K		17.66	13.22	29.08	14.88	15.11	18.45
Umbralisib	PI3K	~ 12.04	14.07	12.02	19.69	11.42	14.94	~ 11.65
Vps34-IN-1	PI3K	1.288	0.9244	0.758	0.9029	0.6046	1.041	0.4257
PIK-93	PI3K; PI4K	4.523	1.443	1.305	3.044	1.78	2.499	3.486
BQR-695	PI4K	10.87	9.302	6.022	9.666	8.82	11.53	10.8
AZD1208	Pim	2.864	21.27	15.38	24.48	8.427	17.76	12.86
CX-6258	Pim	0.1067	0.06912	0.08513	0.1653	0.1108	0.2246	0.1394
CX-6258 (hydrochloride hydrate)	Pim	0.1167	0.2103	0.08349	0.3149	0.1912	9.841	0.2911
Hispidulin	Pim				13.87	10.85
Pim1AKK1-IN-1	Pim	9.282	7.974	7.726	9.502	10.33	8.003	4.561
SMI-16a	Pim		103.5	26.32	59.76	126.2	47.66	39.8
TCS359	Pim	8	200.5	2843	122.2	204.1	68.6	154.4
TCS-PIM-1-4a	Pim			5.66e-06			6.02e-07	1.31e-06
TP-3654	Pim	1.254	1.417	1.393	1.292	1.771	4.353	0.5455
Bucladesine (calcium salt)	PKA		7.49e-07	1.27e-06		1.36e-06		1.53e-06
Bucladesine (sodium salt)	PKA	93.18	14.6	12	15.24	15.32	15.61	56.07
Metadoxine	PKA	31.03	27.1
Go6983	PKC	2.737	13.46	9.802	12.71	9.873	9.61	11.6
Ingenol	PKC		46.26			26.83	49.17	47.35
Ro 31-8220 (mesylate)	PKC	3.085	1.653	1.799	1.605	1.926	1.988	1.878
Sotrastaurin	PKC	7.337	5.497	6.011	4.411	9.291	4.451	4.791
TAS-301	PKC	3265		2625	48.96	146.1	148	139.6
Valrubicin	PKC	0.188	0.09587	0.07572	0.06319	0.09223	0.09286	0.1161
Verbascoside	PKC		1267
Mitoxantrone	PKC; Topoisomerase	0.002479	0.01227	0.002316	0.002637	0.002607	0.06474	0.003621
Mitoxantrone (dihydrochloride)	PKC; Topoisomerase	0.002278	0.1223	0.00147	0.001526	0.002224	0.01162	0.001703
CGP60474	PKC; VEGFR	0.06346	0.03618	0.0495	0.04224	0.04862	0.03544	0.02968
1-NM-PP1	PKD	16.03		11.26	18.97	10.45	15	11.33
CID 2011756	PKD							11.33
CID755673	PKD	1.66e-08		2.68e-07				1.35e-12
CRT0066101 dihydrochloride	PKD	0.9768	1.492	1.039	1.797	1.672	1.995	1.43
kb NB 142-70	PKD	4.51	4.742	5.338	4.704	5.862	5.246	4.623
Centrinone	Polo-like Kinase (PLK)	2.727	2.11	2.666	0.7454	2.516	3.716	1.204
Centrinone-B	Polo-like Kinase (PLK)	4.101	4.185	4.715	1.813	2.037	3.598	1.877
CFI-400945 (free base)	Polo-like Kinase (PLK)	3.378	0.239	0.5597	3.064	0.8376	0.3317	1.355
CFI-400945 (fumarate)	Polo-like Kinase (PLK)	0.07704	2.092	6.656	0.7987	0.7294	3.727	1.047
GSK461364(1)	Polo-like Kinase (PLK)	0.4543	0.136	0.1733	0.1046	0.07501	0.1129	0.07982
GW843682X	Polo-like Kinase (PLK)	4.793	4.831	4.224	5.885	5.515	7.012	7.305
HMN-214	Polo-like Kinase (PLK)	0.2852	0.2938	0.2833	0.2815	0.2834	0.2774	0.198
MLN0905	Polo-like Kinase (PLK)	0.1231	0.202	0.1097	0.177	0.1455	0.2309	0.1027
NMS-1286937	Polo-like Kinase (PLK)	0.2516	0.2196	0.1114	0.1845	0.1674	1.349	0.1457
Poloxime	Polo-like Kinase (PLK)	13.9	4.725	500.3	6.262	47.28	9.438	6.569
Poloxin	Polo-like Kinase (PLK)	6.372	5.467	4.203	6.566	4.59	6.075	8.59
Rigosertib (sodium)	Polo-like Kinase (PLK)	0.08792	0.04787	0.02934	0.05685	0.05649	0.07139	0.04214
TAK-960	Polo-like Kinase (PLK)	0.1611	0.2241	0.2271	0.2041	0.1909	0.2456	0.1448
TAK-960 (dihydrochloride)	Polo-like Kinase (PLK)	0.2755	0.1471	0.1584	0.2539	0.2122	0.217	0.1815
Volasertib	Polo-like Kinase (PLK)	0.1931	0.1865	0.1907	0.1925	0.1717	0.267	0.03136
Agerafenib	Raf	24.97	6.221	6.246	7.153	7.301	15.06	4.621
AZ 628	Raf	7.464	4.425	5.719	3.93	4.93	4.232	1.004
BRAF inhibitor	Raf	10.81	18.3	10.48	17.3	13.44	35.06	22.85
B-Raf inhibitor 1	Raf	5.875	5.345	7.173	4.597	4.753	4.44	2.406
CCT196969	Raf	2.382	2.648	1.658	2.124	3.147	2.579	2.251
Dabrafenib	Raf	13.7	5.864	9.582	5.759	9.281	23.81	3.505
Dabrafenib (Mesylate)	Raf	15.11	11.76	31.85	9.039	18.2	11.77	3.174
GDC-0879	Raf		0	788230650			1.94e-09
GW 5074	Raf
PLX-4720	Raf		58.22	185.3		3606	55.79	44.43
PLX8394	Raf	26.28	22.5	21.35	18.26	14.89	39.93	1525
RAF709	Raf	2.925	10.96	0		11.52	11.6	5.079
SB-590885	Raf	5.762	5.384	71.85	2.639	6.557	402.8	3.637
TAK-580	Raf						21.48
ZM306416	Raf		35.11	3.44e-06	22.5	15.1	31.4	26.2
Carnosol	Ribosomal S6 Kinase (RSK)	12.3	17.9	10.2	5.68	5.67	13.5	8.51e-10
LJH685	Ribosomal S6 Kinase (RSK)	7.834	6.405	4.377	6.214	4.282	5.786	5.532
LJI308	Ribosomal S6 Kinase (RSK)	31.94	16.23	12.16	16.33	11.85	12.68	17.33
LY-2584702 (tosylate salt)	Ribosomal S6 Kinase (RSK)	10.37	10.93		17.25		13.88	11.39
PF-4708671	Ribosomal S6 Kinase (RSK)		11.38	18.39	10.71	11.11		10.92
GSK'481	RIP kinase	176.7	46.63	617.4		56.65	94.67	33.32
GSK583	RIP kinase		113.2	127.8	1.71e-09	31.7
GSK'872	RIP kinase		17.26	27.12	18.9	16.4	19.87
RIPA-56	RIP kinase	123.8		1252	38473	125.9	81.8	38659
WEHI-345	RIP kinase	9.89e-07		0		30.65	53.04	11.38
GSK180736A	ROCK	18.29	16.35		18.65	16.6	27	31.19
GSK269962A	ROCK	2.493	3.354	5.539	3.753	6.927	5.067	5.476
GSK429286A	ROCK		61.45		58.68	209266519	24.56	43.59
Hydroxyfasudil (hydrochloride)	ROCK
Hydroxyfasudil(7)	ROCK	39.18	24.67			36.38		21.77
RKI-1447	ROCK	14.31	6.938	3.117	2.702	7.03	7.417	12.29
SAR407899	ROCK	26.17	103.5	3965		26.29
SAR407899 (hydrochloride)(10)	ROCK	18.42	12.8	19.27	27.77	15.99	20.96	24.12
SLx-2119	ROCK		6.269	4.785	6.883	7.176	20.19	10.51
Thiazovivin	ROCK		49.16		1351			2.54e-06
Y-27632	ROCK	9.21e+23	69.15	907.4		6.57e-11		8.88e-15
Y-27632 (dihydrochloride)(20)	ROCK	5.11e-07	7.86e-07	7.64e-07			2.03e-06
Y-33075	ROCK	2.128	2.273	2.329	2.253	3.245	2.561	3.268
ZINC00881524	ROCK	13.14	23.51		14.48	9.798	19.51	86.12
Neohesperidin dihydrochalcone	ROS	417	1500	226	107	36.5	218	303
EMD638683	SGK		2.113e-07				1.45e+122
GSK 650394	SGK	10.96	8.065	9.879	9.484	8.854	9.924	10.47
K145 (hydrochloride)	SPHK	9.533	6.298	5.176	8.801	9.136	9.009	7.025
SKI II	SPHK	3.685	13.2	2.876	4.076	3.253	5.558	4.47
1-Naphthyl PP1	Src	10.97	9.962	14.97	13.62	11.71		11.8
1-Naphthyl PP1 (hydrochloride)	Src	12.6	18.62	9.523	12.76	9.121	27.79	19.63
7-Hydroxy-4H-chromen-4-one	Src				920.9		336.3
A 419259 (trihydrochloride)	Src	2.691	4.039	0.9553	1.501	1.581	2.351	2.127
AZM475271	Src	11.18	7.966	323623	11.13	10.69	12	10.82
eCF506	Src	50.32	35.43	256.5	28.93	16.6	25.76	87.4
Lck Inhibitor	Src	0.3984	0.2405	0.1902	0.2342	0.2421	0.3007	0.2809
MCB-613	Src	0.8398	0.9137	0.8695	0.8448	0.6724	15.89	1.024
PP1	Src	14.86	16.44	25.28	22.16	11.43	16.79	10.68
PP2	Src	20.81	8.335	10.19		7.255	25.86	9.667
Src Inhibitor 1	Src	14.91	13.68	12.13	9.268	14.79	41.49	8.995
SU6656	Src	2.188	3.475	2.25	2.535	2.234	3.482	1.96
Tolimidone	Src	61015		3842		303.3	331.1	5863
WH-4-023	Src	0.8162	61.74	26.84	47.29	6.276	21.16	474.4
MNS(11)	Src; Syk	1.365	1.675	1.639	1.452	1.234	1.602	1.807
SRPIN340	SRPK	2.91e+57	46.44	3.91e+17	6.45e+82
BAY 61-3606 (dihydrochloride)	Syk	4.463	1.68	1.399	2.975	3.296	1.928	4.121
Entospletinib	Syk	3.224	2.937	3.777	3.831	2.329	3.735	2.432
Fostamatinib Disodium	Syk	1.346	1.333	1.304	1.251	1.214	1.32	1.214
Fostamatinib disodium hexahydrate	Syk	1.185	1.157	1.159	1.39	1.521	1.119	1.299
PRT-060318	Syk	5.846	7.536	12.66	22.39	11.42	13.77	11.32
PRT062607 (Hydrochloride)	Syk	5.324	5.229	4.909	8.641	6.191	5.718	6.024
R406	Syk	1.682	1.238	1.353	1.456	1.39	1.796	1.475
R406 (free base)	Syk	2.138	1.783	2.872	2.561	2.756	2.236	2.489
TAK-659 (hydrochloride)	Syk	4.394	4.364	260	5.467	4.804	6.082	3.626
LDC1267	TAM Receptor	6.547	8.058	6.611	13.85	8.208	8.446	12.87
SGI-7079	TAM Receptor	0.2849	0.2763	0.2094	0.2955	0.2781	0.3001	0.2754
TP-0903	TAM Receptor	0.01964	0.02871	0.02969	0.02578	0.02353	0.03286	0.01441
UNC2250	TAM Receptor	4.799	5.46	2.436	4.287	2.024	3.942	2.537
UNC2881	TAM Receptor	8.826	7.571	7.006	5.987	5.823	48.42	9.907
A 77-01	TGF-β Receptor		12.12				1.39e-06	5.75e-07
A 83-01 sodium salt	TGF-β Receptor	38.11	26.59	213.4	34.17	138.9	15.83	69.14
Galunisertib	TGF-β Receptor	131.4	35.75	310.5	60.97		82.66	62.87
GW788388	TGF-β Receptor	1.06e+70	1.62e+36
ITD-1	TGF-β Receptor		88.27	24.06	66.61	33.75	12.85	104.9
LDN193189 (Hydrochloride)	TGF-β Receptor	0.5358	1.24	0.4474	0.5843	0.5626	0.6098	0.6442
LDN-212854	TGF-β Receptor	0.7157	0.7845	0.9284	0.5434	0.443	24.49	0.458
LDN-214117	TGF-β Receptor	6.81	8.617	5.292	5.73	6.514	8.962	8.413
LY3200882	TGF-β Receptor		28.6		44.98	22.63	33.25
LY-364947	TGF-β Receptor	149	168		33.2	45.5	121	1940
ML347	TGF-β Receptor		6.53e-09	11.29	11.93	11.68
RepSox	TGF-β Receptor	1.35e-07				1.36e-06
SB 525334	TGF-β Receptor	118.2	6.984	29.87	16.43	20.57	18.3	32.36
SB-431542	TGF-β Receptor	29.41			217.6		20.23	33.84
SB-505124	TGF-β Receptor	6.44	5.793	9.554	8.369	7.306	6.268	7.8
SD-208	TGF-β Receptor		15.16	21	26.87	14.72	20.41	31.04
SJ000291942	TGF-β Receptor							5.42e-08
Vactosertib	TGF-β Receptor		88.8		2.93e-06
Vactosertib (Hydrochloride)	TGF-β Receptor	2e-06			7.36e-07
ANA-12(17)	Trk Receptor		5.92e-08	15.15	11.35	16.88		2.1e+18
GNF-5837	Trk Receptor	10.46	5.045	4.84	4.637	4.889	4.243	4.917
GW 441756(28)	Trk Receptor	114.5	54.17	18.61	9.416	6.294		66.92
Larotrectinib sulfate	Trk Receptor							3.03e-05
LM22A-4	Trk Receptor					14861824
LYN-1604 hydrochloride	ULK	59.9	98.9	36.4	32.9	30.3	56.8	38.9
MRT68921 (hydrochloride)	ULK	1.043	0.8012	0.6793	0.8914	0.6948	1.001	0.683
Cabozantinib (S-malate)	VEGFR	10.18	12.25	8.655	10.85	10.31	10.73	12.85
EG00229	VEGFR			1.84e-09		1.14e-08	2.41e-11
Fruquintinib	VEGFR	31.6	26.61	17.55		23.49	73.76
Ki8751	VEGFR	3.809	4.697	3.026	3.47	3.621	4.074	4.552
KRN-633	VEGFR			7.77e+24		6.18e-08
Lenvatinib	VEGFR	59.13	20.69	18.04	29.29	28.38	20.98	19.09
NVP-BAW2881	VEGFR	10.88	7.11	12.92	4.954	5.357	4.656	6.81
Oglufanide	VEGFR		52.6		215.5	81.37	240.5	123.3
R1530	VEGFR	1.947	1.766	2.117	2.211	1.84	1.894	1.433
SAR131675	VEGFR					29.96	1.31e-06	34.12
Semaxinib	VEGFR		37.69		461.1		15.72	53.83
Tivozanib	VEGFR	9.305	9.371	9.856	8.164	7.623	8.975	5.749
Tyrphostin A9	VEGFR	2.423	1.435	1.559	1.479	1.335	1.069	0.9168
Vatalanib (dihydrochloride)	VEGFR	1.56e-09	51.35	20	23.34	19.69	21.92	47.84
ZM 336372	VEGFR			1.36e-06		60.32	43.36
ZM323881 (hydrochloride)	VEGFR						2.75e-06
Adavosertib	Wee1	0.6155	0.05599	0.09204	0.09315	0.08795	0.101	0.09936
PD0166285	Wee1	0.4652	0.2293	0.07671	0.3975	0.36	0.2735	0.307
